# Supplementary material for: Why Does Child Mortality Decrease With Age? Modeling the Age-Associated Decrease in Mortality Rate Using WHO Metadata From 25 Countries
Source: Front Pediatr. 2021 Aug 11;9:657298. doi: 10.3389/fped.2021.657298 (PMC8387124; doi:10.3389/fped.2021.657298)
Supplement: Supplementary file 1 [file Table_1.XLSX]

## Sheet: List1
			1	2	3	4	5	P1						P2					P3	P14=P1+P2+P3							P4						P5 New countries	P25=P1+P2+P3+P4+P5
			France	Germany	Italy	Spain	UK	Five Big Countries of EU	Czech Republic	Austria	Hungary	Poland	Slovakia	Five Countries of Central Europe	Sweden	Norway	Denmark	Finland	Four Nordic Countries	14 Countries of EU (5 Big + 5 Central + 4 Nordic)	Argentina	Brazil	Peru	Venezuela	Chile	Colombia	Six Countries of South America	Mexico	Japan	Australia	New Zealand	USA		25 Countries
			2000-2014	1998-2015	2003-2014	1999-2015	2001-2015		1994-2015	2002-2016	1996-2015	1999-2015	1996-2014		1997-2015	1996-2015	1994-2009	1996-2015			2003,2005-2014	2006-2015	1999-2000,2002-2008,2011-2015	1996-2013	1997-2015	1997-1998,2010-2013		1998,2000,2001,2007,2008,2010,2011,2012	1995-2015	1998-2015	2000-2013	1999-2005,2009-2010
				1.45607e+09	7.08317e+08	7.50344e+08	9.23538e+08	4.76026e+09	228466431	126306718	201111053	655691905	102745610	1314321717	175100377	94168673	85713178	105319374	460301602		450076940	1964821342	392459246	470648527	306083209	255637446	3839726710	865116119	2663002216	371098773	57324553	2625147999		1.69563e+10
			Table 1
			2000	1998	2003	1999	2001		1994	2002	1996	1999	1996		1997	1996	1994	1996				2006		1996	1997				1995	1998	2000
			2014	2015	2014	2015	2015		2015	2016	2015	2015	2014		2015	2015	2009	2015			11	2015	14	2013	2015	6		8	2015	2015	2013	9
			6.14661e+07	8.08927e+07	5.90264e+07	4.41379e+07	6.15692e+07	3.07092e+08	1.03848e+07	8.42045e+06	1.00556e+07	3.85701e+07	5.40766e+06	7.28386e+07	9.21581e+06	4.70843e+06	5.35707e+06	5.26597e+06	2.45473e+07	4.04478e+08	4.09161e+07	1.96482e+08	2.80328e+07	2.61471e+07	1.61096e+07	42606241	3.50294e+08	1.0814e+08	1.2681e+08	2.06166e+07	4.09461e+06	291683111	5.51343e+08	1.30612e+09
			14	17	11	16	14		21	14	19	16	18		18	19	15	19	0		11	9	14	17	18	6	0	8	20	17	13
		Li 0-10 years	113496843	134799361	6.62247e+07	7.44758e+07	1.099e+08	4.98897e+08	23301505	12199969	20678740	66999675	11298451	134478340	20007643	12113227	10616380	12047813	54785063	6.88161e+08	77899951	325125542	79751137	102309968	48409989	48470753	681967340	180721182	248870965	47012276	8067318	356865522	841537263	2.21167e+09
		Li 0-15 years	170886785	209975802	9.99415e+07	1.11139e+08	166102369	7.58045e+08	35970203	18970988	32191047	106042812	17952151	211127201	30529214	18144188	15707873	18313890	82695165	1.05187e+09	115453544	496135268	119999853	151332081	74315201	72708017	1029943964	269112737	382268986	71062899	12205481	545337989	1279988092	3.3618e+09
			1	2	3	4	5	6	7	8	9	10	11	12	13	14	15	16	17	55	18	19	20	21	22	23	24	25	27	28	29	49	P5 New countries	50
			France: 2000-2014	Germany: 1998-2015	Italy: 2003-2014	Spain: 1999-2015	UK: 2001-2015	Five Big Countries of EU	Czech Republic: 1994-2015	Austria: 2002-2016	Hungary: 1996-2015	Poland: 1999-2015	Slovakia: 1996-2014	Five Countries of Central Europe	Sweden: 1997-2015	Norway: 1996-2015	Denmark: 1994-2009	Finland: 1996-2015	Four Nordic Countries	14 Countries of EU (5 Big + 5 Central + 4 Nordic)	Argentina: 2003,2005-2014	Brazil: 2006-2015	Peru: 1999-2000,2002-2008,2011-2015	Venezuela: 1996-2013	Chile: 1997-2015	Colombia: 1997-1998,2010-2013	Six Countries of South America	Mexico: 1998,2000,2001,2007,2008,2010,2011,2012	Japan: 1995-2015	Australia: 1998-2015	New Zealand: 2000-2013	USA: 1999-2005,2009-2010		25 Countries
			2000-2014	1998-2015	2003-2014	1999-2015	2001-2015		1994-2015	2002-2016	1996-2015	1999-2015	1996-2014		1997-2015	1996-2015	1994-2009	1996-2015			2003,2005-2014	2006-2015	1999-2000,2002-2008,2011-2015	1996-2013	1997-2015	1997-1998,2010-2013		1998,2000,2001,2007,2008,2010,2011,2012	1995-2015	1998-2015	2000-2013	1999-2005,2009-2010
			Li	Li	Li	Li	Li	Li	Li	Li	Li	Li	Li		Li	Li	Li	Li			Li	Li	Li	Li	Li	Li	Li	Li	Li	Li	Li	Li
1		Living at age 0 day	11332717	12797793	6.58769e+06	7.59178e+06	11196762	4.95067e+07	2239734	1177397	1934850	6439722	1060241	12851944	1958547	1187766	1032447	1169198	5347958	6.77066e+07	7996028	30660719	7864179	10494429	4644840	4812308	66472503	18209934	24084442	4667775	804416	35565276	83331843	2.17511e+08
2		Living at age 1-6 days	11332717	12797793	6.58769e+06	7.59178e+06	11196762	4.95067e+07	2239734	1177397	1934850	6439722	1060241	12851944	1958547	1187766	1032447	1169198	5347958	6.77066e+07	7996028	30660719	7864179	10494429	4644840	4812308	66472503	18209934	24084442	4667775	804416	35565276	83331843	2.17511e+08
3		Living at age 7-27 days	11332717	12797793	6.58769e+06	7.59178e+06	11196762	4.95067e+07	2239734	1177397	1934850	6439722	1060241	12851944	1958547	1187766	1032447	1169198	5347958	6.77066e+07	7996028	30660719	7864179	10494429	4644840	4812308	66472503	18209934	24084442	4667775	804416	35565276	83331843	2.17511e+08
4		Living at age 28-364 days	11332717	12797793	6.58769e+06	7.59178e+06	11196762	4.95067e+07	2239734	1177397	1934850	6439722	1060241	12851944	1958547	1187766	1032447	1169198	5347958	6.77066e+07	7996028	30660719	7864179	10494429	4644840	4812308	66472503	18209934	24084442	4667775	804416	35565276	83331843	2.17511e+08
5		Living at age 1 year	11342168	12948072	6.62216e+06	7.58504e+06	1.1133e+07	4.96304e+07	2262023	1180521	1961341	6461980	1069063	12934928	1952623	1194217	1046823	1177831	5371494	6.79369e+07	7953351	30978653	7865323	10420910	4676947	4819835	66715019	18166724	24308917	4664039	802338	35355692	83297710	2.1795e+08
6		Living at age 2 years	11337876	13055568	6.64078e+06	7.56643e+06	11079750	4.96804e+07	2284945	1185749	1989493	6496823	1083578	13040588	1957288	1200917	1058884	1187453	5404542	6.81255e+07	7912663	31387065	7886267	10362072	4714976	4833079	67096122	18146007	24495079	4665011	801834	35323116	83431047	2.18653e+08
7		Living at age 3 years	11367237	13165952	6.654e+06	7.53079e+06	11021098	4.97391e+07	2309037	1193182	2018942	6538301	1099509	13158971	1968212	1208303	1068064	1197191	5441770	6.83398e+07	7863157	31839518	7913439	10308013	4758230	4846235	67528592	18126253	24680715	4670267	802582	35204422	83484239	2.19353e+08
8		Living at age 4 years	11378232	13317165	6.64841e+06	7.47737e+06	1.09618e+07	4.97829e+07	2330232	1203978	2051199	6603059	1115514	13303982	1984758	1216255	1074656	1206080	5481749	6.85687e+07	7798408	32321390	7952752	10254216	4803605	4857054	67987425	18100086	24852165	4678760	803354	35322540	83756905	2.20313e+08
9		Living at age 5-9 years	56738613	69514811	3.30716e+07	3.67244e+07	5.45081e+07	2.50558e+08	11875534	6259142	10722915	34459790	5870546	69187927	10186215	6105769	5335506	6110060	27737550	3.47483e+08	38376344	167938197	40269177	50470328	24811391	24302242	346167679	89972178	126449647	23666424	4052794	180094476	424235519	1.11789e+09
10		Living at age 10-14 years	57389942	75176441	3.37168e+07	3.66628e+07	5.62019e+07	2.59148e+08	12668698	6771019	11512307	39043137	6653700	76648861	10521571	6030961	5091493	6266077	27910102	3.63707e+08	37553593	171009726	40248716	49022113	25905212	24237264	347976624	88391555	133398021	24050623	4138163	188472467	438450829	1.15013e+09
11		Living at age 15-19 years	58570534	79302292	3.47405e+07	4.0052e+07	58332721	2.70998e+08	14570430	7292144	12668666	46138814	7542120	88212174	10808803	5945404	4939574	6491547	28185328	3.87396e+08	37048315	168466448	38833449	46705177	26102663	23884285	341040337	84871946	143833905	24850599	4120854	189007990	446685294	1.17512e+09
12		Living at age 20-24 years	57950150	84182878	3.73925e+07	4.86906e+07	60521818	2.88738e+08	16671905	7821090	14097535	51265203	8188644	98044377	10982988	6011138	5221200	6576927	28792253	4.15575e+08	36565209	171170937	36207014	43083619	25092336	23085401	335204516	80050984	160296022	26096639	3940224	183194780	453578649	1.20436e+09
13		Living at age 25-29 years	58278012	88758416	43066744	5.77063e+07	61325345	3.09135e+08	17274459	8064427	14593454	52664356	8185630	100782326	11137740	6347142	5809689	6577375	29871946	4.39789e+08	35854754	172863352	32849199	39152129	23883473	21539054	326141961	73355264	175350695	27094385	3717964	176002672	455520980	1.22145e+09
14		Living at age 30-34 years	61400192	98403337	5.07217e+07	6.28298e+07	63499984	3.36855e+08	17321576	8604250	14651047	49466208	8011008	98054089	11530246	6694333	6321693	6792167	31338439	4.66248e+08	33733036	162047902	29708426	35376467	23424890	19331898	303622619	66563540	180427188	27385336	3997143	182508953	460882160	1.23075e+09
15		Living at age 35-39 years	64440490	108674767	5.61322e+07	6.28047e+07	66286138	3.58338e+08	16796940	9460926	14300533	45662255	7748338	93968992	11894684	6844136	6377071	7000751	32116642	4.84424e+08	29551347	146324998	26679013	31972628	23308180	18017637	275853803	60442922	179800244	27565311	4265028	193045785	465119290	1.2254e+09
16		Living at age 40-44 years	65415097	115455620	5.66173e+07	5.88587e+07	6.77273e+07	3.64074e+08	16153104	10248250	14029574	45353956	7536813	93321697	11929191	6825363	6256567	7318662	32329783	4.89726e+08	26287094	134727675	23395294	28407927	22389058	17209564	252416612	52222389	176888804	27212612	4342952	200825979	461492736	1.20363e+09
17		Living at age 45-49 years	64341692	113438147	5.27793e+07	5.34279e+07	6.42172e+07	3.48204e+08	16253078	10028933	14053944	47541206	7413207	95290368	11733858	6543422	6066982	7749286	32093548	4.75588e+08	24663290	122100717	20128241	24395084	20231944	15184459	226703735	43635115	182074966	26111664	4072851	193529868	449424464	1.15172e+09
18		Living at age 50-54 years	62811691	101299037	4.76935e+07	4.78496e+07	5.96184e+07	3.19272e+08	15965031	8954631	13840692	47918173	6872945	93551472	11572373	6197120	5963178	7739479	31472150	4.44296e+08	23395788	104531073	16816402	19762954	17111847	12600644	194218708	35903613	185251488	24547211	3675439	175229411	424607162	1.06312e+09
19		Living at age 55-59 years	56782929	93131789	4.49831e+07	4.23032e+07	55681321	2.92882e+08	14856887	7790470	13249523	41763380	5988430	83648690	11231633	5557221	5464571	7152872	29406297	4.05937e+08	21258983	85095262	13717420	15269451	13860633	9971788	159173537	28163788	186008308	21682167	3179699	144763681	383797643	9.48909e+08
20		Living at age 60-64 years	48517753	89536295	4.2136e+07	3.76084e+07	50467449	2.68266e+08	13081611	7159311	11631951	33770923	4906340	70550136	10311877	4772689	4695047	6314899	26094512	3.64911e+08	18168018	66481830	11101902	11436641	11081218	7485441	125755050	22325452	180512982	18355751	2689664	115398820	339282669	8.29948e+08
21		Living at age 65-69 years	40661704	81154208	3.88649e+07	3.49725e+07	4.37932e+07	2.39446e+08	11025919	6323259	10038500	27057463	4021278	58466419	9041243	4029197	3781927	5305139	22157506	3.2007e+08	14947324	49957218	8808625	8484785	8877611	5530303	96605866	17585290	159747261	14837526	2138007	93062563	287370647	7.04047e+08
22		Living at age 70-74 years	36720860	72889588	35525268	3.13707e+07	3.63365e+07	2.12843e+08	8950082	5424433	8526348	23086330	3357046	49344239	7458524	3339311	3181808	4320551	18300194	2.80487e+08	12217529	36632035	6552950	6419205	6842046	4054477	72718242	13173977	134613848	11987209	1728731	79653757	241157522	5.94363e+08
23		Living at age 75-79 years	32738821	55834209	2.96675e+07	2.68578e+07	2.9972e+07	1.7507e+08	6540752	4320771	6518062	18602176	2513621	38495382	6154016	2870456	2581561	3439480	15045513	2.28611e+08	9637700	25254343	4285906	4486600	4790797	2710364	51165710	8978505	104279838	9583334	1386728	66744838	190973243	4.7075e+08
24		Living at age 80-84 years	2.34253e+07	3.58775e+07	2.17875e+07	1.92048e+07	2.19164e+07	1.22211e+08	4294979	3263961	4049314	11692710	1516892	24817856	4734906	2200876	1860688	2409506	11205976	1.58235e+08	6617369	14767420	2275515	2738323	2962733	1514884	30876244	5421981	72598062	6920023	1018298	48324602	134282966	3.23394e+08
25		Living at age 85-89 years	1.34078e+07	2.04061e+07	1.16166e+07	1.06115e+07	1.25806e+07	6.86226e+07	2105389	1827547	2015892	5678342	741517	12368687	2912810	1318535	1066085	1328893	6626323	8.76176e+07	3471666	6455992	881626	1244743	1367067	636100	14057194	2504075	41594671	4086750	596956	27522682	76305134	1.7798e+08
26		Living at age 90-94 years	5.64161e+06	7.74779e+06	4.65051e+06	4.05645e+06	5.15874e+06	2.72551e+07	634086	751327	654971	1987598	249630	4277612	1136271	528142	417664	487950	2570027	3.41027e+07	1205974	1808872	218411	380713	441512	173130	4228612	804541	17454948	1719357	248534	10993629	31221009	6.95524e+07
		Di
Chapter I:	Certain infectious and parasitic diseases		Certain infectious and parasitic diseases	(A00-B99)				P1						P2					P3	P14=P1+P2+P3							P4						P5 New countries	P25=P1+P2+P3+P4+P5
i	Label in WHO Database	Age Category	France: 2000-2014	Germany: 1998-2015	Italy: 2003-2014	Spain: 1999-2015	UK: 2001-2015	Five Big Countries of EU	Czech Republic: 1994-2015	Austria: 2002-2016	Hungary: 1996-2015	Poland: 1999-2015	Slovakia: 1996-2014	Five Countries of Central Europe	Sweden: 1997-2015	Norway: 1996-2015	Denmark: 1994-2009	Finland: 1996-2015	Four Nordic Countries		Argentina: 2003,2005-2014	Brazil: 2006-2015	Peru: 1999-2000,2002-2008,2011-2015	Venezuela: 1996-2013	Chile: 1997-2015	Colombia: 1997-1998,2010-2013	Six Countries of South America	Mexico: 1998,2000,2001,2007,2008,2010,2011,2012	Japan: 1995-2015	Australia: 1998-2015	New Zealand: 2000-2013	USA: 1999-2005,2009-2010
1	IM_Deaths1	Infant deaths at age 0 day	12	8	2	0	1	23	1	1	0	20	1	23	0	0	0	0	0	46	48	340	36	146	8	42	620	47	3	7	0	37	94	760
2	IM_Deaths2	Infant deaths at age 1-6 days	34	31	2	8	4	79	2	2	5	55	4	68	7	0	1	1	9	156	145	600	66	370	19	94	1294	260	10	2	1	47	320	1770
3	IM_Deaths3	Infant deaths at age 7-27 days	105	91	2	23	29	250	13	6	11	193	4	227	25	1	5	10	41	518	368	764	98	718	40	175	2163	641	624	30	5	366	1666	4347
4	IM_Deaths4	Infant deaths at age 28-364 days	625	412	341	394	1016	2788	94	33	117	643	97	984	85	38	33	43	199	3971	3251	19271	6213	16630	711	3469	49545	14026	1488	279	98	4695	20586	74102
5	Deaths3	Deaths at age 1 year	270	279	81	193	403	1226	33	29	57	176	20	315	29	27	29	16	101	1642	647	4356	2454	4665	160	1071	13353	4070	684	110	39	827	5730	20725
6	Deaths4	Deaths at age 2 years	121	149	51	98	197	616	28	18	20	97	16	179	19	20	15	10	64	859	375	1836	855	1464	112	366	5008	1611	385	60	21	421	2498	8365
7	Deaths5	Deaths at age 3 years	74	95	38	80	124	411	9	10	22	62	5	108	10	11	3	11	35	554	219	1243	508	686	74	236	2966	839	229	27	4	291	1390	4910
8	Deaths6	Deaths at age 4 years	51	63	25	55	85	279	7	3	12	38	9	69	4	5	7	11	27	375	148	996	395	471	54	191	2255	589	164	16	5	212	986	3616
9	Deaths7	Deaths at age 5-9 years	155	168	80	152	252	807	21	19	25	146	11	222	25	19	13	17	74	1103	450	3280	1269	1321	163	582	7065	1830	442	61	12	829	3174	11342
10	Deaths8	Deaths at age 10-14 years	132	196	72	127	184	711	26	15	27	111	11	190	21	15	14	11	61	962	454	3026	1106	855	104	390	5935	1503	313	51	10	868	2745	9642
11	Deaths9	Deaths at age 15-19 years	256	396	126	244	327	1349	58	36	57	150	14	315	45	23	28	32	128	1792	718	4640	1954	1132	175	608	9227	1919	426	103	22	1394	3864	14883
12	Deaths10	Deaths at age 20-24 years	305	426	190	350	359	1630	48	38	57	316	12	471	26	30	21	28	105	2206	1308	9325	3741	3021	476	1281	19152	4689	616	138	20	2798	8261	29619
13	Deaths11	Deaths at age 25-29 years	508	763	405	1048	558	3282	80	67	79	675	28	929	46	25	82	29	182	4393	2305	17489	4947	5394	1216	2283	33634	8215	810	184	19	6401	15629	53656
14	Deaths12	Deaths at age 30-34 years	1164	1479	871	3039	968	7521	110	125	153	952	35	1375	87	46	154	78	365	9261	3682	25893	5184	6553	1813	2885	46010	10130	1229	324	52	13870	25605	80876
15	Deaths13	Deaths at age 35-39 years	2618	2721	2021	5646	1450	14456	160	204	310	1238	50	1962	129	93	215	79	516	16934	4857	31499	4990	6377	2041	2702	52466	10076	1951	561	63	24942	37593	106993
16	Deaths14	Deaths at age 40-44 years	3893	3996	3750	6816	1909	20364	249	305	524	1937	82	3097	211	146	238	118	713	24174	5106	35039	4652	5964	2173	2519	55453	9249	3399	843	85	35069	48645	128272
17	Deaths15	Deaths at age 45-49 years	4442	5165	4273	5873	2295	22048	398	429	777	2741	145	4490	327	172	277	177	953	27491	5349	36112	4561	5426	2181	2387	56016	8412	6456	1179	120	42099	58266	141773
18	Deaths16	Deaths at age 50-54 years	4862	6372	3798	4558	2622	22212	533	469	1017	3499	161	5679	454	269	329	233	1285	29176	6069	35740	4669	4957	2357	2269	56061	7804	10947	1386	137	42647	62921	148158
19	Deaths17	Deaths at age 55-59 years	5560	8279	3883	3885	3231	24838	824	516	1134	3632	261	6367	717	337	320	298	1672	32877	7857	34975	4744	4853	2477	2098	57004	7623	17013	1532	157	37750	64075	153956
20	Deaths18	Deaths at age 60-64 years	6489	11630	5132	4676	4185	32112	1182	563	1206	3585	299	6835	966	387	400	367	2120	41067	10021	33526	5509	5163	2550	2019	58788	7607	26329	1584	136	34218	69874	169729
21	Deaths19	Deaths at age 65-69 years	8180	16999	7724	6681	5570	45154	1547	702	1132	3741	351	7473	1385	629	457	498	2969	55596	12443	33726	6550	5406	3033	1946	63104	8017	38028	1936	161	37346	85488	204188
22	Deaths20	Deaths at age 70-74 years	12307	26223	11667	10189	8061	68447	1907	897	1398	4285	377	8864	2012	945	750	773	4480	81791	15413	35503	8102	6206	3416	2056	70696	8256	54337	2708	231	46842	112374	264861
23	Deaths21	Deaths at age 75-79 years	20092	35873	16976	15125	12492	100558	2281	1266	1598	4764	467	10376	3549	1766	1059	1047	7421	118355	19472	36875	9991	6697	3767	2286	79088	8548	70520	4329	336	60869	144602	342045
24	Deaths22	Deaths at age 80-84 years	27148	40154	20741	18037	17026	123106	2946	1594	1474	4123	463	10600	5766	2911	1379	1398	11454	145160	21602	35056	11290	6443	3988	2035	80414	7708	75520	5655	416	68546	157845	383419
25	Deaths23	Deaths at age 85-89 years	28757	36232	17855	16760	18147	117751	2409	1431	1078	2492	304	7714	7000	3498	1326	1236	13060	138525	18606	27810	10447	4985	3300	1502	66650	6341	62948	6069	448	61666	137472	342647
26	Deaths24	Deaths at age 90-94 years	20184	20349	9615	9724	12019	71891	863	806	456	858	83	3066	4939	2425	905	703	8972	83929	9734	15696	6610	2691	1786	829	37346	3457	34709	3884	282	36038	78370	199645
27	Deaths25	Deaths at age 95 years and above	9037	6679	3227	3527	4489	26959	176	226	81	198	10	691	1712	889	335	243	3179	30829	3267	7793	3439	1269	626	362	16756	2028	13321	1492	124	15130	32095	79680
28	Deaths26	Deaths at age unspecified	0	0	1	0	0	1	0	0	0	0	0	0	0	0	0	0	0	1	421	1138	229	100	2	369	2259	545	133	1	2	38	719	2979
		Neoplasms 1sd month-10 years	3189	3289	2100	2482	2951	14011	806	272	873	2308	297	4556	566	323	270	347	1506	20073	3118	13591	3111	5397	1862	2460	29539	9692	5953	1322	233	9757	26957	76569
		Neoplasms 1sd month -15 years	4611	5036	3236	3682	4419	20984	1200	432	1266	3467	433	6798	827	458	377	511	2173	29955	4718	20450	4730	7856	2806	3686	44246	14234	9014	1825	365	14682	40120	114321
Chapter II:	Neoplasms		Neoplasms	(C00-D48)				P1						P2					P3	P14=P1+P2+P3							P4						P5 New countries	P25=P1+P2+P3+P4+P5
i	Label in WHO Database	Age Category	France: 2000-2014	Germany: 1998-2015	Italy: 2003-2014	Spain: 1999-2015	UK: 2001-2015	Five Big Countries of EU	Czech Republic: 1994-2015	Austria: 2002-2016	Hungary: 1996-2015	Poland: 1999-2015	Slovakia: 1996-2014	Five Countries of Central Europe	Sweden: 1997-2015	Norway: 1996-2015	Denmark: 1994-2009	Finland: 1996-2015	Four Nordic Countries		Argentina: 2003,2005-2014	Brazil: 2006-2015	Peru: 1999-2000,2002-2008,2011-2015	Venezuela: 1996-2013	Chile: 1997-2015	Colombia: 1997-1998,2010-2013	Six Countries of South America	Mexico: 1998,2000,2001,2007,2008,2010,2011,2012	Japan: 1995-2015	Australia: 1998-2015	New Zealand: 2000-2013	USA: 1999-2005,2009-2010
1	IM_Deaths1	Infant deaths at age 0 day	39	62	17	10	15	143	6	6	11	28	2	53	14	4	3	16	37	233	18	56	7	26	27	14	148	94	67	32	8	142	343	724
2	IM_Deaths2	Infant deaths at age 1-6 days	44	47	11	29	22	153	7	1	4	31	2	45	7	4	5	5	21	219	30	61	16	40	28	9	184	82	48	20	4	98	252	655
3	IM_Deaths3	Infant deaths at age 7-27 days	29	51	16	31	24	151	9	2	13	28	7	59	10	3	2	4	19	229	37	118	13	51	39	15	273	95	89	13	4	121	322	824
4	IM_Deaths4	Infant deaths at age 28-364 days	254	266	153	207	249	1129	69	22	91	191	37	410	42	17	25	26	110	1649	306	1289	239	471	201	227	2733	872	548	114	26	838	2398	6780
5	Deaths3	Deaths at age 1 year	300	345	166	248	309	1368	87	28	82	261	34	492	64	39	31	37	171	2031	298	1405	284	528	163	209	2887	961	545	116	22	907	2551	7469
6	Deaths4	Deaths at age 2 years	339	317	203	208	312	1379	97	24	93	236	29	479	51	30	32	31	144	2002	348	1464	378	613	178	256	3237	1035	611	133	35	1014	2828	8067
7	Deaths5	Deaths at age 3 years	338	356	220	254	327	1495	93	19	99	264	34	509	65	34	24	32	155	2159	315	1531	350	638	214	268	3316	1091	616	149	23	1068	2947	8422
8	Deaths6	Deaths at age 4 years	360	344	261	254	331	1550	72	20	95	267	20	474	76	30	28	33	167	2191	350	1480	340	640	170	279	3259	1022	634	137	23	1041	2857	8307
9	Deaths7	Deaths at age 5-9 years	1598	1661	1097	1311	1423	7090	388	159	413	1089	143	2192	268	173	130	188	759	10041	1501	6422	1520	2507	936	1221	14107	4711	2999	673	104	4889	13376	37524
10	Deaths8	Deaths at age 10-14 years	1422	1747	1136	1200	1468	6973	394	160	393	1159	136	2242	261	135	107	164	667	9882	1600	6859	1619	2459	944	1226	14707	4542	3061	503	132	4925	13163	37752
11	Deaths9	Deaths at age 15-19 years	2141	2517	1602	1730	2174	10164	609	222	615	1990	242	3678	374	209	138	205	926	14768	2280	9517	2273	3295	1422	1706	20493	6290	4707	875	208	6745	18825	54086
12	Deaths10	Deaths at age 20-24 years	2864	3349	2075	2482	2838	13608	949	356	940	2850	331	5426	447	243	191	294	1175	20209	2752	11174	2412	3408	1689	1783	23218	6407	6242	1087	232	9291	23259	66686
13	Deaths11	Deaths at age 25-29 years	4269	5142	3141	3729	4363	20644	1287	488	1489	4144	481	7889	669	379	322	419	1789	30322	3748	15769	2965	4530	2220	2187	31419	7468	9965	1719	307	12794	32253	93994
14	Deaths12	Deaths at age 30-34 years	7380	10291	5853	6786	7963	38273	2273	819	2594	6283	842	12811	1155	729	585	710	3179	54263	5751	24442	4326	6786	3480	3350	48135	10192	18444	2880	603	22731	54850	157248
15	Deaths13	Deaths at age 35-39 years	15522	22042	11746	13671	14566	77547	4197	1790	5478	11502	1516	24483	2135	1424	1169	1222	5950	107980	8790	37103	6055	10152	5629	4577	72306	15238	34026	5346	1125	45200	100935	281221
16	Deaths14	Deaths at age 40-44 years	33583	47639	22780	27129	27773	158904	8925	3731	13631	25507	3163	54957	3906	2505	2281	2529	11221	225082	13931	61289	8713	15187	9469	6864	115453	21143	62495	10026	2107	92887	188658	529193
17	Deaths15	Deaths at age 45-49 years	70528	94914	41312	50415	49433	306602	18964	7503	29702	57179	6562	119910	7279	4735	4623	4997	21634	448146	23781	100343	11630	21746	15255	9833	182588	29055	125500	18003	3556	172404	348518	979252
18	Deaths16	Deaths at age 50-54 years	125864	158374	68330	81532	85099	519199	35271	13002	50210	110224	11138	219845	13764	8352	8462	9313	39891	778935	39258	145421	15137	28402	22767	13666	264651	37521	232311	30091	5523	278547	583993	1627579
19	Deaths17	Deaths at age 55-59 years	177586	245089	109250	114632	140742	787299	54873	19980	70259	160587	15981	321680	23079	12853	13591	14759	64282	1173261	57196	184945	17578	33459	31746	16829	341753	45051	380976	44862	7911	386707	865507	2380521
20	Deaths18	Deaths at age 60-64 years	213361	362193	164074	148734	208902	1097264	75471	28582	82284	198496	20127	404960	34636	18265	19155	21375	93431	1595655	73296	207299	21162	37129	41484	20267	400637	53154	577913	61387	10964	494834	1198252	3194544
21	Deaths19	Deaths at age 65-69 years	246205	478117	229185	195118	279658	1428283	90749	35757	91624	222002	22629	462761	48024	23717	23537	27874	123152	2014196	84011	220552	25286	39898	52505	23207	445459	60565	767297	78464	13852	598298	1518476	3978131
22	Deaths20	Deaths at age 70-74 years	299772	592042	302054	243131	344547	1781546	99324	42376	98191	247357	24078	511326	59479	28853	28270	33446	150048	2442920	90072	226790	28923	41458	60109	25037	472389	65468	935876	96137	16518	723842	1837841	4753150
23	Deaths21	Deaths at age 75-79 years	356827	612982	360842	288841	400680	2020172	92543	46523	93186	244459	22419	499130	71293	35582	30523	36889	174287	2693589	93461	214018	29886	38644	60494	24946	461449	63041	1012398	109021	17911	798072	2000443	5155481
24	Deaths22	Deaths at age 80-84 years	351162	524942	362282	276337	393673	1908396	74846	48044	70311	177753	16163	387117	73798	36362	27671	33748	171579	2467092	81086	172239	25517	29885	52448	20504	381679	48594	941295	105907	17099	719014	1831909	4680680
25	Deaths23	Deaths at age 85-89 years	260453	375428	242571	193745	284899	1357096	43254	34637	40333	91424	9952	219600	57237	27175	18142	23062	125616	1702312	51410	107027	17219	18177	34120	12401	240354	32299	675540	78718	12369	490283	1289209	3231875
26	Deaths24	Deaths at age 90-94 years	133490	166306	109016	85661	134196	628669	13025	16005	13571	28809	1987	73397	25381	12558	7453	9669	55061	757127	19944	45867	7512	7165	14633	5032	100153	13223	319621	35796	5556	218927	593123	1450403
27	Deaths25	Deaths at age 95 years and above	41886	41375	30382	22660	36065	172368	2077	3774	2432	5510	338	14131	5725	3005	1750	2075	12555	199054	5053	15625	2652	2417	4049	1624	31420	5107	95950	9779	1438	65112	177386	407860
28	Deaths26	Deaths at age unspecified	0	0	6	0	0	6	0	0	1	0	0	1	0	0	0	0	0	7	1117	511	341	76	0	1175	3220	488	352	28	9	87	964	4191
Chapter III:	Diseases of the blood and blood-forming organs and certain disorders involving the immune mechanism		Diseases of the blood and blood-forming organs and certain disorders involving the immune mechanism	(D50-D89)				P1						P2					P3	P14=P1+P2+P3							P4						P5 New countries	P25=P1+P2+P3+P4+P5
i	Label in WHO Database	Age Category	France: 2000-2014	Germany: 1998-2015	Italy: 2003-2014	Spain: 1999-2015	UK: 2001-2015	Five Big Countries of EU	Czech Republic: 1994-2015	Austria: 2002-2016	Hungary: 1996-2015	Poland: 1999-2015	Slovakia: 1996-2014	Five Countries of Central Europe	Sweden: 1997-2015	Norway: 1996-2015	Denmark: 1994-2009	Finland: 1996-2015	Four Nordic Countries		Argentina: 2003,2005-2014	Brazil: 2006-2015	Peru: 1999-2000,2002-2008,2011-2015	Venezuela: 1996-2013	Chile: 1997-2015	Colombia: 1997-1998,2010-2013	Six Countries of South America	Mexico: 1998,2000,2001,2007,2008,2010,2011,2012	Japan: 1995-2015	Australia: 1998-2015	New Zealand: 2000-2013	USA: 1999-2005,2009-2010
1	IM_Deaths1	Infant deaths at age 0 day	7	8	16	1	9	41	2	1	0	1	0	4	2	1	1	0	4	49	0	14	3	6	1	2	26	13	4	11	0	63	91	166
2	IM_Deaths2	Infant deaths at age 1-6 days	10	15	43	16	22	106	1	3	1	4	0	9	3	1	0	1	5	120	9	56	12	6	10	5	98	52	18	6	0	102	178	396
3	IM_Deaths3	Infant deaths at age 7-27 days	25	17	25	8	36	111	3	2	2	8	1	16	2	1	0	0	3	130	9	56	4	3	8	2	82	69	85	12	2	88	256	468
4	IM_Deaths4	Infant deaths at age 28-364 days	173	125	101	108	158	665	30	19	36	79	13	177	23	14	10	5	52	894	253	1766	171	309	133	221	2853	1298	305	48	9	576	2236	5983
5	Deaths3	Deaths at age 1 year	133	81	34	62	73	383	8	7	18	33	0	66	7	7	4	2	20	469	103	764	117	139	60	102	1285	487	169	26	5	293	980	2734
6	Deaths4	Deaths at age 2 years	81	36	28	37	43	225	5	3	11	16	4	39	6	1	2	2	11	275	85	376	56	89	29	43	678	251	82	11	1	166	511	1464
7	Deaths5	Deaths at age 3 years	58	33	13	18	24	146	4	4	7	11	0	26	0	4	3	1	8	180	59	259	36	58	12	21	445	191	62	4	0	125	382	1007
8	Deaths6	Deaths at age 4 years	48	22	17	17	25	129	4	4	5	11	2	26	0	2	0	0	2	157	49	237	33	79	16	24	438	140	52	8	1	86	287	882
9	Deaths7	Deaths at age 5-9 years	123	87	75	91	94	470	14	7	10	56	3	90	16	11	5	5	37	597	130	970	170	223	57	123	1673	588	142	33	4	347	1114	3384
10	Deaths8	Deaths at age 10-14 years	123	67	72	89	99	450	10	4	15	65	4	98	18	5	3	5	31	579	127	1040	190	230	48	112	1747	592	158	30	1	404	1185	3511
11	Deaths9	Deaths at age 15-19 years	134	107	101	90	102	534	17	16	37	77	9	156	19	6	8	9	42	732	150	1589	223	309	58	141	2470	788	249	48	6	639	1730	4932
12	Deaths10	Deaths at age 20-24 years	141	143	107	106	143	640	20	8	38	79	9	154	10	10	13	7	40	834	132	1913	243	293	74	152	2807	753	334	54	8	958	2107	5748
13	Deaths11	Deaths at age 25-29 years	148	140	145	115	156	704	34	11	33	103	8	189	9	18	6	7	40	933	151	1998	353	274	88	159	3023	831	331	65	6	1143	2376	6332
14	Deaths12	Deaths at age 30-34 years	188	173	195	182	218	956	37	9	44	95	9	194	22	10	16	7	55	1205	186	2046	310	308	112	159	3121	808	428	74	16	1622	2948	7274
15	Deaths13	Deaths at age 35-39 years	253	270	262	220	263	1268	62	19	45	126	8	260	32	16	13	17	78	1606	230	2157	287	258	123	144	3199	921	544	107	19	2268	3859	8664
16	Deaths14	Deaths at age 40-44 years	381	387	319	274	388	1749	37	31	86	155	17	326	27	30	24	24	105	2180	234	2425	293	295	167	185	3599	1026	715	137	23	3187	5088	10867
17	Deaths15	Deaths at age 45-49 years	558	580	383	321	405	2247	81	32	112	262	25	512	39	34	31	28	132	2891	328	2810	276	288	183	194	4079	1175	1086	177	23	3871	6332	13302
18	Deaths16	Deaths at age 50-54 years	740	779	444	398	591	2952	121	52	147	372	34	726	69	43	44	37	193	3871	417	3110	305	281	245	230	4588	1376	1633	260	25	4229	7523	15982
19	Deaths17	Deaths at age 55-59 years	932	975	632	507	739	3785	122	74	216	425	38	875	105	58	69	45	277	4937	549	3384	318	318	267	243	5079	1400	2484	304	30	4383	8601	18617
20	Deaths18	Deaths at age 60-64 years	1188	1794	963	715	933	5593	219	124	242	528	66	1179	153	75	79	74	381	7153	705	3665	380	336	353	288	5727	1674	3822	391	36	4693	10616	23496
21	Deaths19	Deaths at age 65-69 years	1454	2588	1453	1117	1230	7842	266	145	319	702	83	1515	212	97	107	96	512	9869	865	4210	476	380	495	305	6731	2055	5691	478	45	5381	13650	30250
22	Deaths20	Deaths at age 70-74 years	2272	4107	2351	1612	1525	11867	350	242	407	1038	69	2106	294	154	178	103	729	14702	1104	5119	594	439	666	415	8337	2627	8375	655	58	6999	18714	41753
23	Deaths21	Deaths at age 75-79 years	3759	5794	3846	2882	2019	18300	373	283	534	1181	93	2464	470	256	267	161	1154	21918	1491	5768	693	472	836	435	9695	3302	11485	911	73	9119	24890	56503
24	Deaths22	Deaths at age 80-84 years	5243	6896	6028	4158	2501	24826	434	403	548	1113	100	2598	850	402	428	205	1885	29309	1826	5878	698	460	1016	396	10274	3701	13849	1209	118	11162	30039	69622
25	Deaths23	Deaths at age 85-89 years	6063	6792	6843	4978	2547	27223	338	459	473	664	56	1990	1141	534	561	172	2408	31621	1720	4864	609	372	946	319	8830	3747	13604	1323	171	11108	29953	70404
26	Deaths24	Deaths at age 90-94 years	5269	4260	5229	3905	2095	20758	146	307	161	274	18	906	1123	444	468	111	2146	23810	969	2846	391	219	676	191	5292	2722	9065	1020	130	8076	21013	50115
27	Deaths25	Deaths at age 95 years and above	2994	1646	2634	1911	1038	10223	19	95	60	57	2	233	563	207	182	43	995	11451	363	1553	221	104	246	82	2569	2173	3873	437	52	4448	10983	25003
28	Deaths26	Deaths at age unspecified	0	0	0	0	0	0	0	0	0	0	0	0	0	0	0	0	0	0	25	92	14	1	0	44	176	89	13	0	1	3	106	282
Chapter IV:			Endocrine, nutritional and metabolic diseases	(E00-E90)				P1						P2					P3	P14=P1+P2+P3							P4						P5 New countries	P25=P1+P2+P3+P4+P5
i	Label in WHO Database	Age Category	France: 2000-2014	Germany: 1998-2015	Italy: 2003-2014	Spain: 1999-2015	UK: 2001-2015	Five Big Countries of EU	Czech Republic: 1994-2015	Austria: 2002-2016	Hungary: 1996-2015	Poland: 1999-2015	Slovakia: 1996-2014	Five Countries of Central Europe	Sweden: 1997-2015	Norway: 1996-2015	Denmark: 1994-2009	Finland: 1996-2015	Four Nordic Countries		Argentina: 2003,2005-2014	Brazil: 2006-2015	Peru: 1999-2000,2002-2008,2011-2015	Venezuela: 1996-2013	Chile: 1997-2015	Colombia: 1997-1998,2010-2013	Six Countries of South America	Mexico: 1998,2000,2001,2007,2008,2010,2011,2012	Japan: 1995-2015	Australia: 1998-2015	New Zealand: 2000-2013	USA: 1999-2005,2009-2010
1	IM_Deaths1	Infant deaths at age 0 day	20	15	12	4	20	71	0	1	0	1	0	2	2	6	0	1	9	82	2	35	9	45	5	4	100	90	27	14	1	131	263	445
2	IM_Deaths2	Infant deaths at age 1-6 days	194	80	51	94	217	636	5	15	4	20	2	46	32	23	20	27	102	784	27	145	29	53	31	15	300	275	114	49	12	366	816	1900
3	IM_Deaths3	Infant deaths at age 7-27 days	235	93	41	124	184	677	11	8	14	37	8	78	19	9	13	15	56	811	59	185	50	81	45	25	445	479	159	45	6	269	958	2214
4	IM_Deaths4	Infant deaths at age 28-364 days	495	352	216	292	419	1774	70	37	105	143	25	380	71	37	38	35	181	2335	877	5252	1305	4835	223	1637	14129	6171	401	140	23	1340	8075	24539
5	Deaths3	Deaths at age 1 year	223	166	111	126	237	863	29	22	57	68	8	184	44	16	23	24	107	1154	374	1470	848	2354	80	581	5707	1821	194	77	15	562	2669	9530
6	Deaths4	Deaths at age 2 years	133	99	77	70	132	511	14	14	18	55	4	105	24	7	9	13	53	669	203	553	312	654	51	166	1939	751	87	39	9	380	1266	3874
7	Deaths5	Deaths at age 3 years	104	96	49	51	93	393	11	14	17	30	6	78	23	10	11	6	50	521	97	337	135	265	28	85	947	395	95	23	4	260	777	2245
8	Deaths6	Deaths at age 4 years	53	62	33	34	62	244	9	12	11	25	7	64	15	8	5	8	36	344	64	285	88	210	20	64	731	291	82	25	4	192	594	1669
9	Deaths7	Deaths at age 5-9 years	272	281	118	157	316	1144	45	39	62	154	11	311	42	35	18	56	151	1606	280	1037	304	545	116	181	2463	987	196	106	21	807	2117	6186
10	Deaths8	Deaths at age 10-14 years	301	355	146	165	341	1308	40	42	79	176	8	345	53	23	15	62	153	1806	250	1117	215	388	126	170	2266	996	211	118	19	1139	2483	6555
11	Deaths9	Deaths at age 15-19 years	372	425	195	157	578	1727	53	54	77	194	17	395	50	41	23	42	156	2278	285	1739	261	622	142	239	3288	1383	328	224	46	1761	3742	9308
12	Deaths10	Deaths at age 20-24 years	475	592	268	235	888	2458	97	81	84	194	20	476	76	68	33	92	269	3203	325	2652	285	822	144	258	4486	2196	516	255	61	3009	6037	13726
13	Deaths11	Deaths at age 25-29 years	527	787	311	319	903	2847	97	81	121	293	24	616	119	106	75	109	409	3872	465	4122	385	1072	220	341	6605	3507	812	300	58	4287	8964	19441
14	Deaths12	Deaths at age 30-34 years	638	1088	446	426	1072	3670	117	157	198	499	46	1017	132	118	101	136	487	5174	571	6066	508	1378	323	425	9271	5335	1346	404	107	6485	13677	28122
15	Deaths13	Deaths at age 35-39 years	1091	1927	798	613	1466	5895	185	281	346	837	78	1727	231	148	156	203	738	8360	792	8566	626	1953	510	563	13010	8763	2103	626	157	10457	22106	43476
16	Deaths14	Deaths at age 40-44 years	1912	3706	1489	1025	1918	10050	332	507	672	1385	139	3035	328	245	287	305	1165	14250	1282	13824	985	3096	877	855	20919	15087	3510	914	250	17424	37185	72354
17	Deaths15	Deaths at age 45-49 years	3457	6266	2604	1609	2580	16516	610	948	1155	2624	233	5570	558	316	435	469	1778	23864	2250	22306	1463	5676	1535	1456	34686	26165	6119	1504	419	27341	61548	120098
18	Deaths16	Deaths at age 50-54 years	5626	8887	4366	2681	3338	24898	1068	1637	1914	4303	396	9318	890	458	660	583	2591	36807	4167	35009	2160	9070	2561	2228	55195	41267	10234	2239	627	40724	95091	187093
19	Deaths17	Deaths at age 55-59 years	8381	13481	7397	4250	4485	37994	1860	2462	3145	6371	619	14457	1311	617	1011	649	3588	56039	7275	49317	3216	13543	4210	3326	80887	57629	16143	3103	920	53926	131721	268647
20	Deaths18	Deaths at age 60-64 years	11187	20991	11930	6474	6126	56708	3235	3747	4714	8889	992	21577	2063	798	1353	812	5026	83311	10718	64883	4029	16788	6442	4520	107380	72297	24212	4669	1206	66255	168639	359330
21	Deaths19	Deaths at age 65-69 years	15623	32491	18983	11360	9049	87506	4693	5006	6597	11993	1310	29599	2913	1142	1701	1096	6852	123957	13945	77699	5077	19358	9109	5301	130489	80089	32034	6586	1511	79793	200013	454459
22	Deaths20	Deaths at age 70-74 years	24192	50784	30617	19798	13194	138585	6316	6518	9184	16530	1820	40368	4251	1525	2114	1470	9360	188313	17032	89258	6056	20242	11035	6420	150043	82681	41693	9557	1880	100434	236245	574601
23	Deaths21	Deaths at age 75-79 years	38792	70362	46681	32616	17837	206288	7643	8754	10587	20739	1954	49677	6052	2398	2735	1831	13016	268981	19349	95023	6718	19425	12864	6942	160321	79478	52766	13144	2202	123929	271519	700821
24	Deaths22	Deaths at age 80-84 years	51800	86158	62316	43590	22080	265944	8401	11645	9320	19347	1580	50293	8199	3471	3196	1953	16819	333056	19155	89262	6498	15938	12036	6848	149737	65311	61890	16624	2274	132580	278679	761472
25	Deaths23	Deaths at age 85-89 years	55622	87919	59007	43298	20831	266677	6456	10384	5581	12462	1073	35956	8659	3790	3144	1621	17214	319847	14947	67173	5301	10482	9722	5188	112813	49393	56851	16043	1875	113216	237378	670038
26	Deaths24	Deaths at age 90-94 years	44460	55318	37469	27812	14037	179096	2645	5894	1911	4468	232	15150	5510	2759	2112	800	11181	205427	7806	37056	3053	4872	5158	2766	60711	25881	36697	9758	995	66986	140317	406455
27	Deaths25	Deaths at age 95 years and above	24959	19233	15452	10250	5918	75812	535	1622	369	875	36	3437	2104	1063	840	210	4217	83466	2855	18702	1498	2002	2042	1202	28301	15016	15769	3513	322	29016	63636	175403
28	Deaths26	Deaths at age unspecified	0	0	5	0	0	5	0	0	0	0	0	0	0	0	0	0	0	5	297	646	98	66	0	469	1576	1095	167	6	1	22	1291	2872
	0	0.212202	0.0554017	0.0749338	0.0767255	0.0189604	0.0494753	0.0558883	0.0391727	0.0689655	0.212202	0.00595285	0	0.051568	0.115949	0.0930233	0.108389	0.121065	0.110103	0.0581293	0.0112878	0.0301118	0.0210674	0.0095036	0.0178264	0.00769912	0.0208633	0.0412895	0.0299124	0.070782	0.016756	0.0644226	0.0499739	0.0369984
Chapter V:	Mental and behavioural disorders		Mental and behavioural disorders	(F00-F99)				P1						P2					P3	P14=P1+P2+P3							P4						P5 New countries	P25=P1+P2+P3+P4+P5
i	Label in WHO Database	Age Category	France: 2000-2014	Germany: 1998-2015	Italy: 2003-2014	Spain: 1999-2015	UK: 2001-2015	Five Big Countries of EU	Czech Republic: 1994-2015	Austria: 2002-2016	Hungary: 1996-2015	Poland: 1999-2015	Slovakia: 1996-2014	Five Countries of Central Europe	Sweden: 1997-2015	Norway: 1996-2015	Denmark: 1994-2009	Finland: 1996-2015	Four Nordic Countries		Argentina: 2003,2005-2014	Brazil: 2006-2015	Peru: 1999-2000,2002-2008,2011-2015	Venezuela: 1996-2013	Chile: 1997-2015	Colombia: 1997-1998,2010-2013	Six Countries of South America	Mexico: 1998,2000,2001,2007,2008,2010,2011,2012	Japan: 1995-2015	Australia: 1998-2015	New Zealand: 2000-2013	USA: 1999-2005,2009-2010
1	IM_Deaths1	Infant deaths at age 0 day	1	1	0	0	0	2	0	0	0	0	0	0	0	0	0	0	0	2	0	3	4	0	0	0	7	2	0	0	0	12	14	23
2	IM_Deaths2	Infant deaths at age 1-6 days	0	3	0	0	0	3	0	1	0	0	0	1	0	0	0	0	0	4	1	2	4	0	0	0	7	3	0	0	0	10	13	24
3	IM_Deaths3	Infant deaths at age 7-27 days	0	0	0	0	0	0	0	0	0	0	0	0	0	0	0	0	0	0	0	1	2	0	0	0	3	0	0	0	0	6	6	9
4	IM_Deaths4	Infant deaths at age 28-364 days	0	4	2	0	1	7	0	0	0	0	0	0	1	0	0	0	1	8	0	12	5	3	0	1	21	22	2	3	0	18	45	74
5	Deaths3	Deaths at age 1 year	5	6	4	0	8	23	0	1	2	0	0	3	1	0	0	0	1	27	3	31	1	2	1	1	39	25	5	4	0	18	52	118
6	Deaths4	Deaths at age 2 years	1	6	4	0	1	12	0	0	6	0	0	6	1	1	0	0	2	20	1	15	1	0	1	1	19	19	5	4	0	24	52	91
7	Deaths5	Deaths at age 3 years	4	3	1	1	2	11	0	0	4	0	0	4	2	0	0	1	3	18	2	11	1	1	2	0	17	10	3	1	0	20	34	69
8	Deaths6	Deaths at age 4 years	5	4	0	2	4	15	1	0	6	0	0	7	0	3	0	0	3	25	0	13	1	2	0	0	16	8	4	1	0	18	31	72
9	Deaths7	Deaths at age 5-9 years	16	20	12	4	17	69	4	2	18	3	0	27	4	1	5	5	15	111	7	70	6	13	5	3	104	50	11	6	1	78	146	361
10	Deaths8	Deaths at age 10-14 years	31	25	11	17	58	142	3	13	23	5	1	45	8	8	4	6	26	213	11	160	2	13	13	6	205	46	32	19	2	173	272	690
11	Deaths9	Deaths at age 15-19 years	135	413	61	35	494	1138	10	273	55	15	12	365	18	52	4	31	105	1608	31	636	14	27	44	7	759	199	161	121	7	638	1126	3493
12	Deaths10	Deaths at age 20-24 years	445	1631	229	114	1495	3914	30	479	77	90	16	692	96	224	9	100	429	5035	40	1304	25	52	65	7	1493	530	303	393	16	1576	2818	9346
13	Deaths11	Deaths at age 25-29 years	860	2554	433	212	2367	6426	41	481	142	320	13	997	129	393	39	132	693	8116	65	2859	36	103	132	8	3203	1118	481	497	18	2400	4514	15833
14	Deaths12	Deaths at age 30-34 years	1516	3753	693	383	2902	9247	83	431	273	828	10	1625	166	461	92	174	893	11765	129	5344	70	137	229	15	5924	1893	652	545	35	3681	6806	24495
15	Deaths13	Deaths at age 35-39 years	2916	5759	930	547	3070	13222	139	478	599	1574	19	2809	265	476	234	304	1279	17310	234	8206	106	206	448	11	9211	2607	887	592	43	6789	10918	37439
16	Deaths14	Deaths at age 40-44 years	5139	8991	1030	753	2895	18808	253	565	1122	2846	34	4820	416	464	587	465	1932	25560	422	10882	110	246	644	15	12319	3048	1148	668	36	11340	16240	54119
17	Deaths15	Deaths at age 45-49 years	7680	12388	954	905	2727	24654	338	762	1600	4490	35	7225	679	563	938	705	2885	34764	709	12943	152	282	779	11	14876	3327	1496	653	59	14724	20259	69899
18	Deaths16	Deaths at age 50-54 years	9550	13633	1004	1071	2547	27805	491	904	1896	5293	73	8657	1094	629	1330	830	3883	40345	958	12444	143	279	786	23	14633	3081	1962	710	53	14529	20335	75313
19	Deaths17	Deaths at age 55-59 years	9701	13960	1130	1309	2694	28794	544	985	2068	4619	86	8302	1274	725	1432	825	4256	41352	1094	10504	136	276	934	26	12970	3024	2295	835	69	12580	18803	73125
20	Deaths18	Deaths at age 60-64 years	8704	14288	1586	1958	3311	29847	507	1022	2111	3485	102	7227	1417	730	1457	853	4457	41531	1238	8290	151	240	970	30	10919	2591	2791	1189	107	11967	18645	71095
21	Deaths19	Deaths at age 65-69 years	8293	13626	2443	3544	5391	33297	494	1064	2160	2557	105	6380	1689	866	1194	1129	4878	44555	1432	7167	118	215	1369	42	10343	2428	2940	1819	178	13814	21179	76077
22	Deaths20	Deaths at age 70-74 years	11362	16035	5237	8303	12584	53521	473	1059	2958	1446	148	6084	2980	1227	1218	2028	7453	67058	1815	6197	118	170	2458	47	10805	2361	4182	3589	459	23949	34540	112403
23	Deaths21	Deaths at age 75-79 years	21770	24000	13073	21516	33923	114282	702	1018	4648	994	257	7619	7310	2581	1981	4561	16433	138334	2971	6620	85	169	4182	81	14108	2364	7935	7878	1073	51423	70673	223115
24	Deaths22	Deaths at age 80-84 years	40085	41399	29527	45832	74863	231706	1253	1462	6642	701	621	10679	16551	5245	3662	9182	34640	277025	4846	7559	74	152	6959	122	19712	2353	15416	16510	2343	99888	136510	433247
25	Deaths23	Deaths at age 85-89 years	59068	59289	42841	67810	112728	341736	1591	2005	6829	478	677	11580	26334	7987	5034	13788	53143	406459	5531	7967	42	100	8519	146	22305	2258	24129	25176	3396	143709	198668	627432
26	Deaths24	Deaths at age 90-94 years	56557	45861	35736	57629	101787	297570	954	1698	3488	221	431	6792	22386	7253	4114	12301	46054	350416	3945	6132	36	57	7235	109	17514	1382	23986	22029	3080	127575	178052	545982
27	Deaths25	Deaths at age 95 years and above	32352	21505	18590	27411	46211	146069	177	703	1038	72	71	2061	8505	3063	1674	5927	19169	167299	1802	3677	11	22	4162	59	9733	876	16421	11314	1536	73835	103982	281014
28	Deaths26	Deaths at age unspecified	0	0	4	0	1	5	0	0	0	0	0	0	0	0	0	0	0	5	121	390	2	7	1	2	523	273	15	5	15	63	371	899
Chapter VI:	Diseases of the nervous system		Diseases of the nervous system	(G00-G99)				P1						P2					P3	P14=P1+P2+P3							P4						P5 New countries	P25=P1+P2+P3+P4+P5
i	Label in WHO Database	Age Category	France: 2000-2014	Germany: 1998-2015	Italy: 2003-2014	Spain: 1999-2015	UK: 2001-2015	Five Big Countries of EU	Czech Republic: 1994-2015	Austria: 2002-2016	Hungary: 1996-2015	Poland: 1999-2015	Slovakia: 1996-2014	Five Countries of Central Europe	Sweden: 1997-2015	Norway: 1996-2015	Denmark: 1994-2009	Finland: 1996-2015	Four Nordic Countries		Argentina: 2003,2005-2014	Brazil: 2006-2015	Peru: 1999-2000,2002-2008,2011-2015	Venezuela: 1996-2013	Chile: 1997-2015	Colombia: 1997-1998,2010-2013	Six Countries of South America	Mexico: 1998,2000,2001,2007,2008,2010,2011,2012	Japan: 1995-2015	Australia: 1998-2015	New Zealand: 2000-2013	USA: 1999-2005,2009-2010
1	IM_Deaths1	Infant deaths at age 0 day	25	16	4	3	21	69	0	4	0	0	1	5	3	0	5	0	8	82	11	22	44	22	4	4	107	40	2	19	2	90	153	342
2	IM_Deaths2	Infant deaths at age 1-6 days	78	24	6	33	65	206	10	7	7	8	6	38	4	6	8	1	19	263	35	98	51	137	25	27	373	170	16	32	5	155	378	1014
3	IM_Deaths3	Infant deaths at age 7-27 days	297	79	34	103	177	690	23	10	37	23	14	107	26	7	17	6	56	853	129	240	63	305	61	80	878	289	50	66	15	374	794	2525
4	IM_Deaths4	Infant deaths at age 28-364 days	1210	889	470	766	1206	4541	229	101	255	331	143	1059	141	88	56	74	359	5959	1455	5142	1166	2464	737	1028	11992	3337	905	431	74	2777	7524	25475
5	Deaths3	Deaths at age 1 year	325	428	165	307	477	1702	135	46	167	194	56	598	53	48	32	25	158	2458	508	2595	460	825	244	352	4984	1370	849	145	40	1088	3492	10934
6	Deaths4	Deaths at age 2 years	196	214	89	159	281	939	83	14	63	135	37	332	27	13	17	20	77	1348	412	1546	229	526	177	216	3106	932	513	94	18	688	2245	6699
7	Deaths5	Deaths at age 3 years	144	196	93	118	211	762	63	11	63	123	30	290	20	13	15	10	58	1110	283	1223	182	413	143	170	2414	675	403	66	17	512	1673	5197
8	Deaths6	Deaths at age 4 years	94	164	83	109	162	612	49	18	49	96	27	239	19	22	6	14	61	912	240	1043	147	349	131	153	2063	574	340	69	15	455	1453	4428
9	Deaths7	Deaths at age 5-9 years	484	665	257	415	715	2536	237	60	186	487	135	1105	77	72	33	46	228	3869	941	4411	579	1462	583	535	8511	2394	938	291	62	2028	5713	18093
10	Deaths8	Deaths at age 10-14 years	539	790	331	590	837	3087	306	66	211	659	149	1391	116	72	40	60	288	4766	1057	4869	557	1543	766	561	9353	2558	938	321	67	2436	6320	20439
11	Deaths9	Deaths at age 15-19 years	1026	1283	542	894	1669	5414	418	147	367	1072	163	2167	167	139	65	98	469	8050	1308	6038	847	1973	1039	731	11936	3450	1601	548	116	3551	9266	29252
12	Deaths10	Deaths at age 20-24 years	1229	1570	591	916	1756	6062	456	138	333	1037	169	2133	203	145	88	126	562	8757	1007	5248	987	1828	937	688	10695	3253	2041	593	117	4129	10133	29585
13	Deaths11	Deaths at age 25-29 years	1274	1536	656	925	1679	6070	409	153	365	994	164	2085	204	134	94	140	572	8727	940	5035	918	1647	861	658	10059	2992	2036	587	104	3886	9605	28391
14	Deaths12	Deaths at age 30-34 years	1649	1930	861	1176	2002	7618	484	148	400	1175	193	2400	223	145	105	152	625	10643	851	5284	945	1660	845	553	10138	3005	2098	631	113	4433	10280	31061
15	Deaths13	Deaths at age 35-39 years	2523	3055	1187	1479	2787	11031	676	204	631	1551	283	3345	316	225	187	239	967	15343	952	5913	975	1654	1027	617	11138	2981	2234	781	154	6470	12620	39101
16	Deaths14	Deaths at age 40-44 years	3578	4902	1699	2098	3930	16207	976	324	916	2559	378	5153	466	305	243	377	1391	22751	1035	6854	890	1635	1122	632	12168	3051	2824	1149	173	10084	17281	52200
17	Deaths15	Deaths at age 45-49 years	5049	7137	2424	2729	5410	22749	1273	507	1279	3815	475	7349	628	448	390	647	2113	32211	1249	7796	890	1678	1318	683	13614	3038	4196	1465	255	14741	23695	69520
18	Deaths16	Deaths at age 50-54 years	6900	8877	3192	3522	6745	29236	1645	662	1740	4809	549	9405	979	708	528	938	3153	41794	1584	8134	949	1519	1441	793	14420	3043	6314	1952	336	19399	31044	87258
19	Deaths17	Deaths at age 55-59 years	8791	11424	4705	4869	8856	38645	2046	862	2055	5154	625	10742	1436	894	727	1377	4434	53821	1943	8795	938	1438	1624	751	15489	3069	10024	2579	439	23586	39697	109007
20	Deaths18	Deaths at age 60-64 years	11486	16133	7560	6995	12393	54567	2471	1256	2468	5524	602	12321	2194	1222	903	2023	6342	73230	2402	9749	1012	1454	1969	820	17406	3331	15288	3466	596	29164	51845	142481
21	Deaths19	Deaths at age 65-69 years	15762	23845	12592	11708	17358	81265	3139	1962	2928	6425	618	15072	3278	1710	1110	3190	9288	105625	2854	12357	1029	1570	2625	854	21289	3831	22446	4852	763	39494	71386	198300
22	Deaths20	Deaths at age 70-74 years	27897	38174	22625	21321	26375	136392	4378	2940	3897	9199	800	21214	5117	2735	1593	5644	15089	172695	4066	18498	1228	1926	3695	1060	30473	4573	32455	7742	1224	67084	113078	316246
23	Deaths21	Deaths at age 75-79 years	55465	55834	40915	42795	43326	238335	5607	5082	4954	12708	1065	29416	8244	4177	2324	10305	25050	292801	6034	30086	1381	2367	5771	1200	46839	5651	43998	12711	1939	125439	189738	529378
24	Deaths22	Deaths at age 80-84 years	89202	64873	59828	67450	61293	342646	6045	7906	4995	12360	1172	32478	11821	5317	2977	16085	36200	411324	7303	40321	1332	2420	7576	1246	60198	5746	47744	18023	2909	193828	268250	739772
25	Deaths23	Deaths at age 85-89 years	99984	56128	55680	69239	60813	341844	4544	7775	3545	7399	876	24139	11882	5219	2502	18437	38040	404023	6337	39728	1081	1719	6999	933	56797	4736	37947	19547	2907	215908	281045	741865
26	Deaths24	Deaths at age 90-94 years	65518	27809	29839	38169	38264	199599	1664	4723	1513	2270	250	10420	6581	2931	1240	11772	22524	232543	3147	22468	581	719	4061	452	31428	2207	20142	12587	1763	151430	188129	452100
27	Deaths25	Deaths at age 95 years and above	26247	7545	10365	11538	12523	68218	257	1334	426	418	30	2465	1665	805	283	3644	6397	77080	1054	8741	271	236	1417	210	11929	898	7870	4865	656	68833	83122	172131
28	Deaths26	Deaths at age unspecified	0	0	2	0	0	2	0	0	0	0	0	0	0	0	0	0	0	2	99	178	67	19	0	90	453	149	26	3	4	11	193	648
VIII: Diseases of the ear and mastoid process (H60-H95)			Diseases of the eye and adnexa and Diseases of the ear and mastoid process	(H00-H59)				P1						P2					P3	P14=P1+P2+P3							P4						P5 New countries	P25=P1+P2+P3+P4+P5
i	Label in WHO Database	Age Category	France: 2000-2014	Germany: 1998-2015	Italy: 2003-2014	Spain: 1999-2015	UK: 2001-2015	Five Big Countries of EU	Czech Republic: 1994-2015	Austria: 2002-2016	Hungary: 1996-2015	Poland: 1999-2015	Slovakia: 1996-2014	Five Countries of Central Europe	Sweden: 1997-2015	Norway: 1996-2015	Denmark: 1994-2009	Finland: 1996-2015	Four Nordic Countries		Argentina: 2003,2005-2014	Brazil: 2006-2015	Peru: 1999-2000,2002-2008,2011-2015	Venezuela: 1996-2013	Chile: 1997-2015	Colombia: 1997-1998,2010-2013	Six Countries of South America	Mexico: 1998,2000,2001,2007,2008,2010,2011,2012	Japan: 1995-2015	Australia: 1998-2015	New Zealand: 2000-2013	USA: 1999-2005,2009-2010
1	IM_Deaths1	Infant deaths at age 0 day	0	0	0	0	0	0	0	0	0	0	0	0	0	0	0	0	0	0	0	9	3	0	0	0	12	0	0	0	0	6	6	18
2	IM_Deaths2	Infant deaths at age 1-6 days	0	0	0	0	0	0	0	0	0	0	0	0	0	0	0	0	0	0	0	4	14	2	0	0	20	0	0	0	0	1	1	21
3	IM_Deaths3	Infant deaths at age 7-27 days	0	0	0	0	0	0	1	0	2	1	1	5	0	0	0	0	0	5	0	1	5	2	0	0	8	2	0	0	0	1	3	16
4	IM_Deaths4	Infant deaths at age 28-364 days	5	25	1	3	9	43	6	0	35	11	6	58	2	0	4	0	6	107	4	97	9	47	1	1	159	34	1	8	0	45	88	354
5	Deaths3	Deaths at age 1 year	3	7	1	1	1	13	0	2	3	0	1	6	0	0	1	1	2	21	1	30	3	20	2	0	56	15	1	4	0	18	38	115
6	Deaths4	Deaths at age 2 years	1	0	2	0	1	4	0	0	2	0	0	2	1	1	2	0	4	10	0	21	1	10	1	0	33	5	2	1	0	7	15	58
7	Deaths5	Deaths at age 3 years	0	0	0	0	3	3	1	0	0	0	1	2	0	0	0	0	0	5	0	13	3	7	2	0	25	2	2	1	1	7	13	43
8	Deaths6	Deaths at age 4 years	3	0	1	0	0	4	0	0	0	0	0	0	0	0	0	0	0	4	0	9	0	2	0	0	11	7	0	2	0	1	10	25
9	Deaths7	Deaths at age 5-9 years	1	1	3	0	1	6	0	0	3	0	0	3	1	0	0	0	1	10	1	57	4	14	3	2	81	17	1	3	0	7	28	119
10	Deaths8	Deaths at age 10-14 years	1	2	1	1	6	11	0	1	2	0	0	3	2	1	0	0	3	17	2	55	1	8	4	5	75	21	1	2	0	14	38	130
11	Deaths9	Deaths at age 15-19 years	1	0	3	1	8	13	0	0	0	0	0	0	0	0	0	1	1	14	0	49	5	14	7	3	78	29	1	2	0	12	44	136
12	Deaths10	Deaths at age 20-24 years	4	3	2	1	7	17	0	1	2	1	1	5	1	1	0	0	2	24	0	36	4	13	2	3	58	15	2	1	1	10	29	111
13	Deaths11	Deaths at age 25-29 years	8	3	2	2	18	33	1	2	5	1	0	9	0	0	0	0	0	42	1	54	5	15	4	5	84	18	4	4	0	11	37	163
14	Deaths12	Deaths at age 30-34 years	5	4	6	3	15	33	0	1	0	3	0	4	2	2	2	0	6	43	1	45	1	7	5	5	64	22	6	4	0	25	57	164
15	Deaths13	Deaths at age 35-39 years	11	6	14	9	21	61	0	0	5	2	0	7	0	3	1	2	6	74	1	57	2	13	5	1	79	18	10	4	1	27	60	213
16	Deaths14	Deaths at age 40-44 years	13	10	6	6	20	55	0	1	2	1	1	5	5	1	1	0	7	67	1	73	3	10	6	1	94	20	6	1	2	41	70	231
17	Deaths15	Deaths at age 45-49 years	10	14	16	4	18	62	0	0	6	1	0	7	2	2	0	1	5	74	0	83	7	18	4	1	113	17	15	6	2	62	102	289
18	Deaths16	Deaths at age 50-54 years	20	13	19	9	24	85	1	3	6	3	2	15	2	1	3	2	8	108	1	108	6	13	12	5	145	29	11	4	0	36	80	333
19	Deaths17	Deaths at age 55-59 years	18	23	22	10	19	92	2	1	10	6	2	21	5	1	0	0	6	119	4	103	3	9	9	4	132	36	21	5	3	48	113	364
20	Deaths18	Deaths at age 60-64 years	17	16	28	7	31	99	2	0	10	1	0	13	4	2	1	1	8	120	1	92	3	10	7	4	117	25	32	6	2	55	120	357
21	Deaths19	Deaths at age 65-69 years	35	21	46	11	33	146	4	1	9	2	0	16	4	3	2	3	12	174	4	95	5	10	9	2	125	33	29	8	1	47	118	417
22	Deaths20	Deaths at age 70-74 years	25	24	54	18	45	166	2	3	14	0	0	19	2	4	4	0	10	195	3	112	7	10	5	4	141	29	40	12	2	63	146	482
23	Deaths21	Deaths at age 75-79 years	57	39	74	24	50	244	2	1	9	1	1	14	6	3	1	0	10	268	7	103	8	5	7	2	132	39	58	14	2	81	194	594
24	Deaths22	Deaths at age 80-84 years	59	36	104	34	71	304	3	5	16	3	1	28	8	6	5	2	21	353	1	111	8	5	8	2	135	40	80	30	4	74	228	716
25	Deaths23	Deaths at age 85-89 years	94	43	118	48	80	383	5	3	9	3	0	20	14	9	4	3	30	433	3	100	10	3	17	4	137	32	64	38	5	116	255	825
26	Deaths24	Deaths at age 90-94 years	78	22	132	29	72	333	0	1	1	0	0	2	16	4	3	2	25	360	0	74	5	4	5	2	90	22	73	31	3	100	229	679
27	Deaths25	Deaths at age 95 years and above	73	10	105	17	61	266	0	1	0	0	0	1	6	5	1	2	14	281	0	43	4	2	3	1	53	17	31	29	3	90	170	504
28	Deaths26	Deaths at age unspecified	0	0	0	0	0	0	0	0	0	0	0	0	0	0	0	0	0	0	0	0	0	0	0	1	1	0	0	0	0	0	0	1
Chapter IX:	Diseases of the circulatory system		Diseases of the circulatory system	(I00-I99)				P1						P2					P3	P14=P1+P2+P3							P4						P5 New countries	P25=P1+P2+P3+P4+P5
i	Label in WHO Database	Age Category	France: 2000-2014	Germany: 1998-2015	Italy: 2003-2014	Spain: 1999-2015	UK: 2001-2015	Five Big Countries of EU	Czech Republic: 1994-2015	Austria: 2002-2016	Hungary: 1996-2015	Poland: 1999-2015	Slovakia: 1996-2014	Five Countries of Central Europe	Sweden: 1997-2015	Norway: 1996-2015	Denmark: 1994-2009	Finland: 1996-2015	Four Nordic Countries		Argentina: 2003,2005-2014	Brazil: 2006-2015	Peru: 1999-2000,2002-2008,2011-2015	Venezuela: 1996-2013	Chile: 1997-2015	Colombia: 1997-1998,2010-2013	Six Countries of South America	Mexico: 1998,2000,2001,2007,2008,2010,2011,2012	Japan: 1995-2015	Australia: 1998-2015	New Zealand: 2000-2013	USA: 1999-2005,2009-2010
1	IM_Deaths1	Infant deaths at age 0 day	35	50	10	0	14	109	8	1	1	20	2	32	3	5	0	4	12	153	15	96	32	9	10	7	169	157	142	8	0	329	636	958
2	IM_Deaths2	Infant deaths at age 1-6 days	88	89	34	16	67	294	14	5	1	45	12	77	5	10	3	2	20	391	66	223	71	24	14	18	416	510	260	21	5	618	1414	2221
3	IM_Deaths3	Infant deaths at age 7-27 days	105	105	39	37	80	366	17	7	8	46	6	84	10	10	5	10	35	485	59	163	54	15	21	18	330	380	276	25	6	737	1424	2239
4	IM_Deaths4	Infant deaths at age 28-364 days	545	349	534	222	678	2328	84	15	34	310	52	495	54	24	15	29	122	2945	873	3538	1304	303	224	577	6819	2499	1627	271	38	3731	8166	17930
5	Deaths3	Deaths at age 1 year	194	306	133	101	215	949	38	8	39	118	20	223	21	14	7	8	50	1222	233	1118	416	261	67	228	2323	579	649	83	19	1005	2335	5880
6	Deaths4	Deaths at age 2 years	88	177	80	63	117	525	11	7	14	52	11	95	10	6	3	8	27	647	173	566	199	155	36	116	1245	312	363	38	9	507	1229	3121
7	Deaths5	Deaths at age 3 years	65	113	55	33	69	335	10	5	15	44	9	83	11	3	3	7	24	442	108	410	152	126	26	72	894	223	232	38	9	350	852	2188
8	Deaths6	Deaths at age 4 years	59	110	28	37	51	285	8	4	18	34	8	72	6	3	2	6	17	374	81	312	126	95	32	58	704	174	235	31	4	252	696	1774
9	Deaths7	Deaths at age 5-9 years	227	398	187	166	264	1242	70	11	65	195	34	375	36	24	12	26	98	1715	412	1689	568	431	143	283	3526	828	883	113	13	1232	3069	8310
10	Deaths8	Deaths at age 10-14 years	346	584	299	298	383	1910	91	31	108	358	50	638	71	30	23	47	171	2719	570	2998	694	581	227	465	5535	1304	1321	141	30	1881	4677	12931
11	Deaths9	Deaths at age 15-19 years	792	1474	551	641	1002	4460	266	98	291	1039	112	1806	153	65	44	88	350	6616	1314	6829	1607	1651	537	836	12774	2930	2789	372	91	4414	10596	29986
12	Deaths10	Deaths at age 20-24 years	1207	2374	974	1194	1568	7317	565	168	507	1982	211	3433	235	107	82	193	617	11367	1853	10331	2075	2551	744	1107	18661	4235	4976	582	110	7892	17795	47823
13	Deaths11	Deaths at age 25-29 years	1836	3559	1583	2023	2596	11597	825	220	944	3340	307	5636	349	171	156	263	939	18172	2474	15933	2419	3717	1163	1431	27137	5715	8138	1037	194	12821	27905	73214
14	Deaths12	Deaths at age 30-34 years	3423	6706	3032	3803	5021	21985	1534	418	2180	6207	561	10900	504	353	307	486	1650	34535	3697	26544	2927	5953	1900	2002	43023	8042	14401	1866	337	24155	48801	126359
15	Deaths13	Deaths at age 35-39 years	6963	14739	5768	7172	10052	44694	3052	916	5360	12355	1343	23026	984	671	600	1189	3444	71164	5812	44421	3611	9594	3302	3124	69864	12110	24890	3370	650	48437	89457	230485
16	Deaths14	Deaths at age 40-44 years	14052	31743	10742	13028	19819	89384	6730	1980	12810	26846	2893	51259	2131	1308	1295	2457	7191	147834	10215	76615	4659	16627	6316	5267	119699	17903	42847	5870	1360	97791	165771	433304
17	Deaths15	Deaths at age 45-49 years	24321	58383	17971	21758	33753	156186	14495	3877	24069	55674	5812	103927	4321	2355	2247	5048	13971	274084	18712	123001	6238	25933	10174	8544	192602	26619	76741	9618	2183	166171	281332	748018
18	Deaths16	Deaths at age 50-54 years	37884	89553	28037	31988	52201	239663	26522	5942	39349	97433	9589	178835	8053	4222	3805	8822	24902	443400	30755	177388	8296	36046	15680	12735	280900	37938	123509	14121	3207	245268	424043	1148343
19	Deaths17	Deaths at age 55-59 years	52450	135636	43570	44857	79534	356047	43497	8815	58075	134983	15321	260691	13886	6090	6166	13778	39920	656658	46619	231536	10043	44676	21927	18116	372917	49867	183760	19684	4356	317768	575435	1605010
20	Deaths18	Deaths at age 60-64 years	68441	228711	67963	64348	120008	549471	67773	14554	81357	175517	22076	361277	22309	9263	10005	19909	61486	972234	65104	283693	13268	54534	30542	24265	471406	66018	273242	28155	6008	401492	774915	2218555
21	Deaths19	Deaths at age 65-69 years	96610	366156	109160	103446	178116	853488	102061	22356	114104	233006	31618	503145	35016	14656	14837	28295	92804	1449437	85424	339169	17613	65741	41874	31169	580990	84292	386049	40509	8405	512158	1031413	3061840
22	Deaths20	Deaths at age 70-74 years	160068	591503	189818	173492	273034	1387915	151471	36258	167091	339729	45753	740302	54665	24333	22925	40337	142260	2270477	111502	398735	23093	78718	56306	41067	709421	106722	567099	63664	12670	726351	1476506	4456404
23	Deaths21	Deaths at age 75-79 years	278515	891657	335188	286951	416845	2209156	200866	60739	224772	483310	60892	1030579	92597	41880	33745	59018	227240	3466975	145570	444677	28987	88948	68807	49021	826010	127783	826967	101347	19627	1048077	2123801	6416786
24	Deaths22	Deaths at age 80-84 years	410241	1170624	543836	413389	564648	3102738	250420	101118	252919	555048	67174	1226679	145113	64051	45995	78638	333797	4663214	175304	439818	33549	89838	77303	53250	869062	135901	1112585	149153	28002	1355550	2781191	8313467
25	Deaths23	Deaths at age 85-89 years	479293	1346814	617127	456658	574142	3474034	231198	119788	219080	482328	68395	1120789	176123	72119	46467	82081	376790	4971613	164084	346930	30912	72456	69072	43050	726504	128063	1183389	176395	31440	1422174	2941461	8639578
26	Deaths24	Deaths at age 90-94 years	384974	963559	485058	327128	387151	2547870	110354	90107	112138	257899	19807	590305	128960	49484	31212	51939	261595	3399770	103462	198123	20745	42046	42589	25489	432454	81453	836814	130353	21691	1031975	2102286	5934510
27	Deaths25	Deaths at age 95 years and above	194784	392568	238699	141753	153040	1120844	29366	35887	32693	81037	5722	184705	50114	18432	12038	18519	99103	1404652	43392	94186	11828	19254	17938	11789	198387	50322	390466	58659	9129	516153	1024729	2627768
28	Deaths26	Deaths at age unspecified	0	0	35	0	2	37	0	0	28	0	0	28	0	0	0	0	0	65	2126	3672	334	375	0	2585	9092	2549	1429	75	114	425	4592	13749
Chapter X:	Diseases of the respiratory system		Diseases of the respiratory system	(J00-J99)				P1						P2					P3	P14=P1+P2+P3							P4						P5 New countries	P25=P1+P2+P3+P4+P5
i	Label in WHO Database	Age Category	France: 2000-2014	Germany: 1998-2015	Italy: 2003-2014	Spain: 1999-2015	UK: 2001-2015	Five Big Countries of EU	Czech Republic: 1994-2015	Austria: 2002-2016	Hungary: 1996-2015	Poland: 1999-2015	Slovakia: 1996-2014	Five Countries of Central Europe	Sweden: 1997-2015	Norway: 1996-2015	Denmark: 1994-2009	Finland: 1996-2015	Four Nordic Countries		Argentina: 2003,2005-2014	Brazil: 2006-2015	Peru: 1999-2000,2002-2008,2011-2015	Venezuela: 1996-2013	Chile: 1997-2015	Colombia: 1997-1998,2010-2013	Six Countries of South America	Mexico: 1998,2000,2001,2007,2008,2010,2011,2012	Japan: 1995-2015	Australia: 1998-2015	New Zealand: 2000-2013	USA: 1999-2005,2009-2010
1	IM_Deaths1	Infant deaths at age 0 day	10	20	7	0	1	38	3	1	1	11	2	18	0	1	1	0	2	58	2	50	75	41	15	9	192	84	11	1	0	88	184	434
2	IM_Deaths2	Infant deaths at age 1-6 days	11	19	5	7	1	43	6	0	11	31	7	55	0	1	1	1	3	101	45	203	337	232	73	42	932	595	15	1	1	65	677	1710
3	IM_Deaths3	Infant deaths at age 7-27 days	32	30	9	44	10	125	27	0	42	85	57	211	3	3	2	4	12	348	330	1086	646	452	254	268	3036	1055	250	3	2	229	1539	4923
4	IM_Deaths4	Infant deaths at age 28-364 days	331	333	355	409	1017	2445	262	29	360	927	401	1979	76	31	36	35	178	4602	7563	20689	11242	9427	2095	5275	56291	24392	2573	411	140	5446	32962	93855
5	Deaths3	Deaths at age 1 year	139	247	82	130	398	996	85	16	88	189	99	477	30	24	22	22	98	1571	1065	5849	2624	3188	311	1363	14400	3892	1413	110	35	1275	6725	22696
6	Deaths4	Deaths at age 2 years	68	124	48	67	220	527	42	14	48	140	44	288	17	10	6	8	41	856	534	2622	1208	1242	172	547	6325	1484	848	63	13	628	3036	10217
7	Deaths5	Deaths at age 3 years	64	91	30	47	146	378	22	8	25	79	34	168	12	7	4	8	31	577	324	1618	594	682	80	277	3575	817	569	39	5	458	1888	6040
8	Deaths6	Deaths at age 4 years	39	73	20	40	111	283	25	2	18	79	19	143	8	2	2	5	17	443	192	1169	496	423	56	177	2513	493	428	36	8	331	1296	4252
9	Deaths7	Deaths at age 5-9 years	106	235	88	127	448	1004	101	16	53	296	86	552	23	16	6	19	64	1620	751	3479	1679	1139	184	532	7764	1434	1182	111	20	1306	4053	13437
10	Deaths8	Deaths at age 10-14 years	150	319	103	171	460	1203	105	10	92	343	79	629	23	10	15	14	62	1894	755	3360	1468	901	157	478	7119	1244	998	125	25	1610	4002	13015
11	Deaths9	Deaths at age 15-19 years	285	500	202	399	573	1959	188	26	163	589	110	1076	42	17	16	31	106	3141	1478	5616	2051	1248	330	699	11422	1814	1373	164	36	2061	5448	20011
12	Deaths10	Deaths at age 20-24 years	416	660	263	661	711	2711	313	39	214	786	129	1481	63	23	26	42	154	4346	1934	7212	2481	1467	390	737	14221	2361	1924	230	38	3030	7583	26150
13	Deaths11	Deaths at age 25-29 years	503	757	432	1146	907	3745	332	44	296	934	134	1740	86	38	36	50	210	5695	2319	9303	2589	1635	567	825	17238	2893	2332	322	29	3697	9273	32206
14	Deaths12	Deaths at age 30-34 years	718	1124	608	1723	1378	5551	409	46	406	1208	178	2247	126	35	51	76	288	8086	2747	11953	2696	1766	829	884	20875	3459	3113	428	66	5162	12228	41189
15	Deaths13	Deaths at age 35-39 years	1190	2015	896	2430	2418	8949	665	92	768	1891	344	3760	168	80	98	138	484	13193	3487	15440	3150	2147	1149	977	26350	4228	4114	583	97	8483	17505	57048
16	Deaths14	Deaths at age 40-44 years	2042	3814	1328	3400	4182	14766	1109	188	1630	3139	545	6611	277	143	194	282	896	22273	4695	21312	3711	2602	1669	1254	35243	5060	5770	877	183	14955	26845	84361
17	Deaths15	Deaths at age 45-49 years	3666	7115	1920	4617	6734	24052	1923	409	2960	5469	849	11610	499	272	392	485	1648	37310	6866	30594	4505	3392	2323	1813	49493	6415	9894	1408	257	25927	43901	130704
18	Deaths16	Deaths at age 50-54 years	6425	12968	2963	6787	12095	41238	3425	765	4990	9504	1288	19972	997	677	791	860	3325	64535	11137	42845	5693	4450	3335	2604	70064	8359	18031	2482	472	41869	71213	205812
19	Deaths17	Deaths at age 55-59 years	9818	23007	5243	10130	22107	70305	5587	1532	7547	14536	1886	31088	1887	1241	1616	1613	6357	107750	17089	56886	6999	5677	4839	3834	95324	11225	33909	4287	811	65993	116225	319299
20	Deaths18	Deaths at age 60-64 years	14456	41899	9469	16827	40318	122969	8175	2854	10170	20193	2451	43843	3439	2371	2985	2466	11261	178073	25885	73916	9910	7434	7232	5902	130279	15941	66010	7454	1420	103726	194551	502903
21	Deaths19	Deaths at age 65-69 years	21244	70290	17786	31209	65429	205958	11190	4700	12450	28348	3272	59960	6082	4112	4971	4032	19197	285115	36245	99246	13814	9799	11340	8179	178623	22917	122956	12812	2268	158908	319861	783599
22	Deaths20	Deaths at age 70-74 years	36847	114763	34807	59096	106702	352215	15324	6682	16351	42426	4806	85589	9904	6915	8479	6494	31792	469596	50852	132882	20239	13263	17380	12012	246628	32934	233108	20546	3708	244542	534838	1251062
23	Deaths21	Deaths at age 75-79 years	64693	158489	64649	105009	167574	560414	18851	9457	19588	57282	6365	111543	16386	11472	11788	9605	49251	721208	70531	165882	28199	16432	23765	15943	320752	43516	407910	30442	5291	340551	827710	1869670
24	Deaths22	Deaths at age 80-84 years	94118	184419	103035	152027	230876	764475	22110	13086	19405	59634	7156	121391	23546	17218	13214	11443	65421	951287	91744	184307	35809	18467	31417	18778	380522	49749	609578	38723	6689	394963	1099702	2431511
25	Deaths23	Deaths at age 85-89 years	108589	178599	108171	166661	244059	806079	18426	12479	14839	46536	6871	99151	25934	18289	11630	10889	66742	971972	89771	162378	35907	17063	31259	16491	352869	49131	684608	38883	6359	355764	1134745	2459586
26	Deaths24	Deaths at age 90-94 years	90223	115242	80273	118517	186302	590557	8579	8577	6835	23147	2045	49183	18547	12889	7216	6711	45363	685103	58561	106330	25956	11439	21593	10435	234314	31908	505780	26142	4360	221353	789543	1708960
27	Deaths25	Deaths at age 95 years and above	51495	45387	39893	52446	94525	283746	2337	3310	1870	7365	544	15426	7635	5866	2921	2525	18947	318119	24513	57981	14903	6189	10795	5014	119395	20710	255012	12421	2104	101934	392181	829695
28	Deaths26	Deaths at age unspecified	0	0	4	0	0	4	0	0	5	0	0	5	0	0	0	0	0	9	1166	2172	440	169	1	805	4753	942	344	18	34	60	1398	6160
Chapter XI:	Diseases of the digestive system		Diseases of the digestive system	(K00-K93)				P1						P2					P3	P14=P1+P2+P3							P4						P5 New countries	P25=P1+P2+P3+P4+P5
i	Label in WHO Database	Age Category	France: 2000-2014	Germany: 1998-2015	Italy: 2003-2014	Spain: 1999-2015	UK: 2001-2015	Five Big Countries of EU	Czech Republic: 1994-2015	Austria: 2002-2016	Hungary: 1996-2015	Poland: 1999-2015	Slovakia: 1996-2014	Five Countries of Central Europe	Sweden: 1997-2015	Norway: 1996-2015	Denmark: 1994-2009	Finland: 1996-2015	Four Nordic Countries		Argentina: 2003,2005-2014	Brazil: 2006-2015	Peru: 1999-2000,2002-2008,2011-2015	Venezuela: 1996-2013	Chile: 1997-2015	Colombia: 1997-1998,2010-2013	Six Countries of South America	Mexico: 1998,2000,2001,2007,2008,2010,2011,2012	Japan: 1995-2015	Australia: 1998-2015	New Zealand: 2000-2013	USA: 1999-2005,2009-2010
1	IM_Deaths1	Infant deaths at age 0 day	4	15	31	0	1	51	0	0	0	0	3	3	1	0	0	0	1	55	2	20	19	11	1	1	54	116	4	2	0	205	327	436
2	IM_Deaths2	Infant deaths at age 1-6 days	16	16	51	5	4	92	7	3	1	14	3	28	5	0	0	1	6	126	3	61	37	35	0	5	141	224	1	1	0	131	357	624
3	IM_Deaths3	Infant deaths at age 7-27 days	34	32	38	10	7	121	14	1	8	16	17	56	2	0	1	2	5	182	13	73	44	42	5	14	191	301	354	2	1	305	963	1336
4	IM_Deaths4	Infant deaths at age 28-364 days	266	149	266	85	399	1165	78	6	55	79	70	288	24	10	10	12	56	1509	321	3105	852	888	223	586	5975	3040	858	169	10	3446	7523	15007
5	Deaths3	Deaths at age 1 year	57	78	58	47	99	339	29	4	28	44	13	118	9	3	5	0	17	474	102	649	349	242	47	153	1542	705	160	29	4	476	1374	3390
6	Deaths4	Deaths at age 2 years	30	43	15	31	58	177	10	2	10	17	9	48	6	4	2	2	14	239	70	349	222	176	26	85	928	375	88	11	3	235	712	1879
7	Deaths5	Deaths at age 3 years	26	30	19	17	46	138	6	5	5	15	4	35	2	1	2	3	8	181	53	278	133	134	27	58	683	240	79	7	0	158	484	1348
8	Deaths6	Deaths at age 4 years	24	26	14	20	39	123	4	0	7	15	4	30	3	0	1	2	6	159	40	201	124	88	19	45	517	202	61	3	0	128	394	1070
9	Deaths7	Deaths at age 5-9 years	64	106	47	49	138	404	18	4	26	40	10	98	14	5	2	6	27	529	173	915	496	340	96	210	2230	750	209	42	3	453	1457	4216
10	Deaths8	Deaths at age 10-14 years	88	95	48	63	136	430	26	2	32	79	13	152	15	6	2	8	31	613	219	1270	479	389	113	178	2648	805	205	35	6	559	1610	4871
11	Deaths9	Deaths at age 15-19 years	136	192	73	136	247	784	75	9	80	186	22	372	20	8	14	13	55	1211	427	2366	791	630	171	300	4685	1429	336	52	5	788	2610	8506
12	Deaths10	Deaths at age 20-24 years	241	421	111	202	479	1454	122	22	141	583	71	939	33	12	11	33	89	2482	458	4016	1054	903	278	418	7127	2577	630	85	11	1522	4825	14434
13	Deaths11	Deaths at age 25-29 years	451	1031	269	472	1247	3470	340	66	439	1755	170	2770	46	25	48	81	200	6440	745	7565	1364	1231	556	512	11973	5235	1196	178	21	2706	9336	27749
14	Deaths12	Deaths at age 30-34 years	1068	2990	693	1196	3355	9302	814	210	1616	3707	440	6787	79	46	117	266	508	16597	1206	14222	1821	1771	1249	678	20947	10043	2724	424	31	5926	19148	56692
15	Deaths13	Deaths at age 35-39 years	3050	8393	1826	2960	7036	23265	1826	485	4283	6750	1003	14347	203	132	392	620	1347	38959	2101	22563	2605	2811	2725	850	33655	17002	5944	869	67	14132	38014	110628
16	Deaths14	Deaths at age 40-44 years	7373	18264	3820	5955	13034	48446	3759	1175	10002	11753	1896	28585	454	261	852	1505	3072	80103	3923	34295	3745	4467	4961	1422	52813	23377	11673	1820	124	29762	66756	199672
17	Deaths15	Deaths at age 45-49 years	13524	29915	6213	9654	18414	77720	6346	2145	15850	18690	2897	45928	1057	559	1603	2855	6074	129722	6118	45866	4987	6530	7686	1908	73095	29365	22075	2820	256	48777	103293	306110
18	Deaths16	Deaths at age 50-54 years	20704	39212	8201	12917	23115	104149	9018	3191	20253	25411	3939	61812	1985	911	2115	4303	9314	175275	9471	53927	6302	8011	10079	2651	90441	33900	34142	3794	356	60048	132240	397956
19	Deaths17	Deaths at age 55-59 years	24267	46855	10779	15129	26338	123368	10658	4000	22145	27117	4424	68344	2781	1129	2545	4932	11387	203099	12356	55444	7327	8750	12351	3644	99872	36717	46181	4427	427	60585	148337	451308
20	Deaths18	Deaths at age 60-64 years	26010	58362	14805	17907	29553	146637	11137	4739	21292	25705	4356	67229	3706	1358	2738	4956	12758	226624	14182	54684	8477	9009	13575	4287	104214	37808	59989	4873	586	59554	162810	493648
21	Deaths19	Deaths at age 65-69 years	26058	65888	21096	23737	32492	169271	10443	4623	19100	24351	3690	62207	4402	1614	2693	3975	12684	244162	15252	54849	9715	8855	15047	5207	108925	38288	69433	5585	760	62372	176438	529525
22	Deaths20	Deaths at age 70-74 years	30864	77336	30087	32717	38477	209481	10511	4819	16736	27186	3400	62652	4973	2182	3120	3699	13974	286107	15987	55925	10552	8873	14739	6185	112261	38472	82583	7034	1050	73491	202630	600998
23	Deaths21	Deaths at age 75-79 years	40769	88893	42039	45935	52008	269644	10822	5303	15008	31973	3295	66401	6650	3335	3778	4289	18052	354097	17105	56176	10204	8841	13904	7087	113317	37287	100429	9478	1513	88364	237071	704485
24	Deaths22	Deaths at age 80-84 years	49511	97200	52344	57073	65718	321846	10977	6267	12264	30188	2895	62591	9080	4688	4727	5021	23516	407953	17382	50763	8639	7417	11887	7111	103199	31168	117737	12425	2071	97167	260568	771720
25	Deaths23	Deaths at age 85-89 years	50368	93377	46415	55096	63548	308804	8117	5573	8334	21357	2301	45682	10352	5262	4448	4973	25035	379521	13820	36743	6280	5151	8646	5276	75916	23471	115804	13565	2184	89223	244247	699684
26	Deaths24	Deaths at age 90-94 years	36787	56492	28564	34434	39570	195847	3056	3366	3241	9243	629	19535	6997	3421	2789	2931	16138	231520	7253	18754	2959	2587	4329	2630	38512	11603	78356	9714	1483	56799	157955	427987
27	Deaths25	Deaths at age 95 years and above	17371	19039	11416	13082	14108	75016	656	1006	843	2222	117	4844	2404	1189	921	879	5393	85253	2394	7916	1255	1037	1491	964	15057	5505	35177	3948	569	24286	69485	169795
28	Deaths26	Deaths at age unspecified	0	0	6	0	0	6	0	0	2	0	0	2	0	0	0	0	0	8	353	1302	169	91	0	350	2265	1817	305	13	3	53	2191	4464
Chapter XII:	Diseases of the skin and subcutaneous tissue		Diseases of the skin and subcutaneous tissue	(L00-L99)				P1						P2					P3	P14=P1+P2+P3							P4						P5 New countries	P25=P1+P2+P3+P4+P5
i	Label in WHO Database	Age Category	France: 2000-2014	Germany: 1998-2015	Italy: 2003-2014	Spain: 1999-2015	UK: 2001-2015	Five Big Countries of EU	Czech Republic: 1994-2015	Austria: 2002-2016	Hungary: 1996-2015	Poland: 1999-2015	Slovakia: 1996-2014	Five Countries of Central Europe	Sweden: 1997-2015	Norway: 1996-2015	Denmark: 1994-2009	Finland: 1996-2015	Four Nordic Countries		Argentina: 2003,2005-2014	Brazil: 2006-2015	Peru: 1999-2000,2002-2008,2011-2015	Venezuela: 1996-2013	Chile: 1997-2015	Colombia: 1997-1998,2010-2013	Six Countries of South America	Mexico: 1998,2000,2001,2007,2008,2010,2011,2012	Japan: 1995-2015	Australia: 1998-2015	New Zealand: 2000-2013	USA: 1999-2005,2009-2010
1	IM_Deaths1	Infant deaths at age 0 day	0	0	0	0	0	0	0	0	0	0	0	0	0	0	0	0	0	0	0	1	1	3	0	0	5	0	0	0	0	1	1	6
2	IM_Deaths2	Infant deaths at age 1-6 days	0	0	0	1	0	1	0	0	0	0	0	0	0	0	0	0	0	1	2	4	1	2	0	0	9	7	0	0	0	2	9	19
3	IM_Deaths3	Infant deaths at age 7-27 days	0	0	0	0	0	0	0	0	0	2	0	2	0	1	0	0	1	3	1	7	11	3	3	3	28	20	1	0	0	5	26	57
4	IM_Deaths4	Infant deaths at age 28-364 days	3	4	1	0	6	14	0	0	0	2	0	2	1	0	0	0	1	17	8	259	29	37	3	39	375	44	11	3	1	16	75	467
5	Deaths3	Deaths at age 1 year	1	1	0	1	3	6	0	0	1	1	0	2	0	0	0	0	0	8	5	82	9	22	1	9	128	22	7	1	0	10	40	176
6	Deaths4	Deaths at age 2 years	0	0	0	0	0	0	0	0	0	0	0	0	0	0	0	0	0	0	5	41	4	4	2	8	64	13	4	0	0	7	24	88
7	Deaths5	Deaths at age 3 years	0	0	0	0	0	0	0	0	0	0	0	0	1	0	0	0	1	1	10	30	2	2	0	3	47	11	2	0	0	6	19	67
8	Deaths6	Deaths at age 4 years	0	0	0	2	1	3	0	0	0	0	0	0	0	0	0	0	0	3	3	22	2	2	3	0	32	6	2	0	0	6	14	49
9	Deaths7	Deaths at age 5-9 years	7	1	0	1	2	11	0	0	0	2	0	2	0	0	0	0	0	13	9	106	18	12	5	13	163	35	3	0	0	20	58	234
10	Deaths8	Deaths at age 10-14 years	4	2	2	3	7	18	1	1	0	2	0	4	0	0	0	1	1	23	18	153	26	18	3	18	236	41	10	2	0	25	78	337
11	Deaths9	Deaths at age 15-19 years	8	9	2	4	8	31	1	0	1	2	0	4	0	0	0	0	0	35	51	233	39	25	3	25	376	77	8	4	4	57	150	561
12	Deaths10	Deaths at age 20-24 years	9	17	3	5	17	51	2	4	0	7	0	13	1	2	0	1	4	68	71	341	58	39	8	43	560	100	19	2	2	119	242	870
13	Deaths11	Deaths at age 25-29 years	14	14	4	12	36	80	2	3	3	4	0	12	0	2	1	0	3	95	60	391	45	19	14	43	572	122	18	9	1	201	351	1018
14	Deaths12	Deaths at age 30-34 years	23	33	13	24	53	146	4	3	9	23	3	42	2	1	0	2	5	193	93	471	55	39	12	55	725	168	39	15	2	268	492	1410
15	Deaths13	Deaths at age 35-39 years	32	47	39	37	89	244	8	12	16	14	3	53	6	3	1	4	14	311	91	617	53	39	29	71	900	203	75	22	4	405	709	1920
16	Deaths14	Deaths at age 40-44 years	43	92	49	67	208	459	16	8	24	29	8	85	9	2	2	4	17	561	130	821	58	33	41	88	1171	262	130	33	6	672	1103	2835
17	Deaths15	Deaths at age 45-49 years	62	145	61	100	260	628	34	3	37	56	6	136	10	1	11	12	34	798	187	1117	49	49	65	88	1555	291	174	54	12	988	1519	3872
18	Deaths16	Deaths at age 50-54 years	100	249	87	124	396	956	36	13	81	75	14	219	27	8	10	24	69	1244	275	1488	60	56	108	160	2147	406	251	81	14	1252	2004	5395
19	Deaths17	Deaths at age 55-59 years	171	325	137	164	652	1449	53	24	93	108	25	303	41	22	14	35	112	1864	413	1834	83	50	114	197	2691	461	441	122	28	1580	2632	7187
20	Deaths18	Deaths at age 60-64 years	264	471	185	265	913	2098	78	31	123	113	35	380	41	18	27	26	112	2590	569	2287	94	44	190	248	3432	560	667	165	33	1803	3228	9250
21	Deaths19	Deaths at age 65-69 years	426	778	361	511	1405	3481	108	47	151	124	37	467	88	47	38	34	207	4155	863	2640	137	69	242	337	4288	660	866	251	44	2189	4010	12453
22	Deaths20	Deaths at age 70-74 years	942	1367	613	1090	2251	6263	145	62	198	135	57	597	166	61	63	59	349	7209	1261	3277	198	118	470	457	5781	849	1305	427	77	3168	5826	18816
23	Deaths21	Deaths at age 75-79 years	2168	1933	1174	2286	3484	11045	194	104	252	213	75	838	300	148	84	84	616	12499	1949	3972	268	145	746	665	7745	1319	2004	699	115	4389	8526	28770
24	Deaths22	Deaths at age 80-84 years	4362	2630	2062	4003	5520	18577	275	151	249	223	120	1018	533	330	140	94	1097	20692	2946	4799	373	180	1060	809	10167	1480	3093	1146	181	5741	11641	42500
25	Deaths23	Deaths at age 85-89 years	6178	2839	2611	4868	6117	22613	284	188	172	156	93	893	755	420	164	81	1420	24926	3016	4259	367	181	1122	774	9719	1585	4074	1395	231	6065	13350	47995
26	Deaths24	Deaths at age 90-94 years	6222	1939	2363	3920	4809	19253	112	142	86	69	36	445	626	367	133	64	1190	20888	1881	2950	259	125	788	502	6505	1102	3760	1199	197	4281	10539	37932
27	Deaths25	Deaths at age 95 years and above	4070	804	1396	1949	2083	10302	31	51	31	20	6	139	329	182	66	24	601	11042	703	1841	132	66	416	249	3407	758	2531	575	86	2414	6364	20813
28	Deaths26	Deaths at age unspecified	0	0	1	0	0	1	0	0	0	0	0	0	0	0	0	0	0	1	35	50	16	0	0	22	123	32	7	1	1	1	42	166
	0.0156691	0.284853	0.0969529	0.103632	0.0733896	0.0541726	0.148426	0.103118	0.0156691	0.0862069	0.0766284	0.0238114	0.0419229	0.0376017	0.193249	0.130233	0.0867115	0.161421	0.14974	0.0894921	0.071758	0.076804	0.060674	0.0538537	0.0693248	0.132168	0.073514	0.0600035	0.159533	0.115486	0.284853	0.0912654	0.0888849	0.0814318
Chapter XIII:	Diseases of the musculoskeletal system and connective tissue		Diseases of the musculoskeletal system and connective tissue	(M00-M99)				P1						P2					P3	P14=P1+P2+P3							P4						P5 New countries	P25=P1+P2+P3+P4+P5
i	Label in WHO Database	Age Category	France: 2000-2014	Germany: 1998-2015	Italy: 2003-2014	Spain: 1999-2015	UK: 2001-2015	Five Big Countries of EU	Czech Republic: 1994-2015	Austria: 2002-2016	Hungary: 1996-2015	Poland: 1999-2015	Slovakia: 1996-2014	Five Countries of Central Europe	Sweden: 1997-2015	Norway: 1996-2015	Denmark: 1994-2009	Finland: 1996-2015	Four Nordic Countries		Argentina: 2003,2005-2014	Brazil: 2006-2015	Peru: 1999-2000,2002-2008,2011-2015	Venezuela: 1996-2013	Chile: 1997-2015	Colombia: 1997-1998,2010-2013	Six Countries of South America	Mexico: 1998,2000,2001,2007,2008,2010,2011,2012	Japan: 1995-2015	Australia: 1998-2015	New Zealand: 2000-2013	USA: 1999-2005,2009-2010
1	IM_Deaths1	Infant deaths at age 0 day	0	1	0	0	0	1	0	0	0	0	0	0	0	0	1	0	1	2	1	3	0	1	0	0	5	1	0	2	0	17	20	27
2	IM_Deaths2	Infant deaths at age 1-6 days	0	0	0	0	0	0	0	0	0	0	0	0	0	0	0	0	0	0	0	2	4	2	1	0	9	6	0	0	0	5	11	20
3	IM_Deaths3	Infant deaths at age 7-27 days	0	2	0	0	1	3	0	0	0	0	0	0	0	1	0	0	1	4	2	7	1	5	3	2	20	14	2	0	0	17	33	57
4	IM_Deaths4	Infant deaths at age 28-364 days	7	8	5	3	28	51	1	1	2	1	0	5	3	2	0	1	6	62	12	75	29	16	7	20	159	40	36	10	7	68	161	382
5	Deaths3	Deaths at age 1 year	6	13	2	3	12	36	0	0	6	0	0	6	1	1	0	1	3	45	7	34	16	9	1	7	74	21	16	4	0	37	78	197
6	Deaths4	Deaths at age 2 years	8	5	4	3	6	26	0	1	2	1	0	4	2	0	0	2	4	34	9	33	0	6	0	11	59	23	18	3	2	12	58	151
7	Deaths5	Deaths at age 3 years	6	4	2	0	10	22	0	1	0	1	0	2	2	0	0	0	2	26	8	29	2	11	3	5	58	17	19	1	0	17	54	138
8	Deaths6	Deaths at age 4 years	5	3	1	0	11	20	0	0	0	0	0	0	1	1	1	0	3	23	4	28	1	4	2	11	50	13	14	1	2	19	49	122
9	Deaths7	Deaths at age 5-9 years	24	29	8	11	31	103	1	2	3	9	3	18	6	2	2	4	14	135	46	192	19	65	18	47	387	67	55	10	6	97	235	757
10	Deaths8	Deaths at age 10-14 years	52	41	16	28	58	195	6	3	18	15	1	43	8	4	5	4	21	259	96	603	43	203	39	128	1112	267	55	23	2	233	580	1951
11	Deaths9	Deaths at age 15-19 years	61	76	34	53	113	337	11	8	28	42	11	100	17	6	10	7	40	477	168	965	65	420	96	238	1952	612	155	26	12	479	1284	3713
12	Deaths10	Deaths at age 20-24 years	64	93	43	64	127	391	12	10	45	84	9	160	12	9	8	10	39	590	193	1148	74	555	133	265	2368	721	242	37	15	920	1935	4893
13	Deaths11	Deaths at age 25-29 years	78	90	85	90	175	518	11	12	49	66	9	147	18	12	4	11	45	710	204	1404	63	635	159	304	2769	821	326	55	17	1140	2359	5838
14	Deaths12	Deaths at age 30-34 years	125	147	129	155	234	790	19	9	72	125	6	231	25	17	16	13	71	1092	247	1475	74	602	207	350	2955	890	531	58	28	1480	2987	7034
15	Deaths13	Deaths at age 35-39 years	191	234	188	213	352	1178	29	18	96	152	15	310	38	30	16	31	115	1603	294	1585	99	619	240	307	3144	1094	641	122	24	2189	4070	8817
16	Deaths14	Deaths at age 40-44 years	286	385	305	285	502	1763	34	36	141	243	19	473	54	39	32	43	168	2404	321	1911	115	694	318	311	3670	1224	965	166	44	3149	5548	11622
17	Deaths15	Deaths at age 45-49 years	495	579	456	390	649	2569	59	74	226	384	29	772	84	52	50	53	239	3580	432	2177	129	677	442	362	4219	1423	1650	223	72	4238	7606	15405
18	Deaths16	Deaths at age 50-54 years	732	957	562	528	1052	3831	92	88	360	609	40	1189	144	110	90	114	458	5478	534	2461	158	637	534	356	4680	1695	2697	314	83	5402	10191	20349
19	Deaths17	Deaths at age 55-59 years	1166	1462	863	760	1564	5815	144	120	491	876	66	1697	201	125	135	220	681	8193	700	2911	204	595	672	403	5485	1915	4218	507	99	6175	12914	26592
20	Deaths18	Deaths at age 60-64 years	1654	2205	1331	1047	2627	8864	213	194	618	1082	87	2194	349	206	188	292	1035	12093	821	3206	260	621	733	421	6062	2092	6550	730	142	7369	16883	35038
21	Deaths19	Deaths at age 65-69 years	2541	3276	2183	1642	3900	13542	231	271	819	1299	89	2709	562	299	266	456	1583	17834	885	3482	337	542	886	468	6600	2274	9706	1093	247	8862	22182	46616
22	Deaths20	Deaths at age 70-74 years	4359	5052	3396	2619	5871	21297	251	400	970	1517	95	3233	895	479	387	642	2403	26933	944	3987	420	585	951	635	7522	2712	13150	1641	331	11824	29658	64113
23	Deaths21	Deaths at age 75-79 years	8029	6674	5309	6675	9262	35949	253	555	1161	1441	89	3499	1371	751	628	988	3738	43186	1028	4513	490	593	1035	871	8530	3137	15501	2250	472	16010	37370	89086
24	Deaths22	Deaths at age 80-84 years	11126	7206	7380	11248	13402	50362	216	758	1009	902	76	2961	1774	1036	718	965	4493	57816	1111	4704	469	507	941	1325	9057	3508	14680	3126	532	18695	40541	107414
25	Deaths23	Deaths at age 85-89 years	12072	6454	7424	14883	14700	55533	145	703	729	412	52	2041	1753	1063	720	759	4295	61869	913	4022	412	380	778	1338	7843	3470	10898	3528	583	17737	36216	105928
26	Deaths24	Deaths at age 90-94 years	8912	4148	5530	12505	11422	42517	43	481	368	110	9	1011	1137	745	444	385	2711	46239	551	2673	296	206	482	918	5126	2294	5904	2749	366	12574	23887	75252
27	Deaths25	Deaths at age 95 years and above	4151	1763	3018	5990	5138	20060	9	172	105	20	1	307	456	284	167	139	1046	21413	182	1385	141	89	238	459	2494	1423	2600	1413	179	6652	12267	36174
28	Deaths26	Deaths at age unspecified	0	0	0	0	0	0	0	0	0	0	0	0	0	0	0	0	0	0	9	8	14	3	0	30	64	48	4	3	2	3	60	124
Chapter XIV:	Diseases of the genitourinary system		Diseases of the genitourinary system	(N00-N99)				P1						P2					P3	P14=P1+P2+P3							P4						P5 New countries	P25=P1+P2+P3+P4+P5
i	Label in WHO Database	Age Category	France: 2000-2014	Germany: 1998-2015	Italy: 2003-2014	Spain: 1999-2015	UK: 2001-2015	Five Big Countries of EU	Czech Republic: 1994-2015	Austria: 2002-2016	Hungary: 1996-2015	Poland: 1999-2015	Slovakia: 1996-2014	Five Countries of Central Europe	Sweden: 1997-2015	Norway: 1996-2015	Denmark: 1994-2009	Finland: 1996-2015	Four Nordic Countries		Argentina: 2003,2005-2014	Brazil: 2006-2015	Peru: 1999-2000,2002-2008,2011-2015	Venezuela: 1996-2013	Chile: 1997-2015	Colombia: 1997-1998,2010-2013	Six Countries of South America	Mexico: 1998,2000,2001,2007,2008,2010,2011,2012	Japan: 1995-2015	Australia: 1998-2015	New Zealand: 2000-2013	USA: 1999-2005,2009-2010
1	IM_Deaths1	Infant deaths at age 0 day	0	5	4	0	1	10	0	0	0	1	0	1	0	0	0	0	0	11	0	5	2	3	0	0	10	14	0	1	0	78	93	114
2	IM_Deaths2	Infant deaths at age 1-6 days	9	8	11	2	2	32	1	0	0	5	1	7	0	0	0	0	0	39	6	38	30	16	2	1	93	207	1	1	0	295	504	636
3	IM_Deaths3	Infant deaths at age 7-27 days	11	8	14	12	1	46	1	0	1	6	2	10	0	1	0	0	1	57	9	36	28	12	3	3	91	314	52	0	1	429	796	944
4	IM_Deaths4	Infant deaths at age 28-364 days	26	18	52	18	74	188	15	0	19	22	10	66	1	1	0	5	7	261	157	1152	387	224	57	243	2220	818	155	28	6	743	1750	4231
5	Deaths3	Deaths at age 1 year	11	19	6	5	15	56	5	0	7	8	2	22	1	1	1	5	8	86	66	306	222	99	18	81	792	249	37	9	0	90	385	1263
6	Deaths4	Deaths at age 2 years	2	15	6	5	9	37	6	0	2	7	0	15	2	0	0	2	4	56	48	173	113	79	16	40	469	162	33	2	0	43	240	765
7	Deaths5	Deaths at age 3 years	5	9	8	6	7	35	2	1	2	7	1	13	2	0	0	1	3	51	35	142	55	55	8	29	324	118	24	2	0	42	186	561
8	Deaths6	Deaths at age 4 years	4	7	3	0	6	20	0	1	1	10	2	14	0	1	1	0	2	36	23	128	46	53	7	24	281	101	26	1	0	28	156	473
9	Deaths7	Deaths at age 5-9 years	9	32	18	20	30	109	7	0	7	28	5	47	2	0	1	2	5	161	97	499	197	242	28	84	1147	565	69	5	1	109	749	2057
10	Deaths8	Deaths at age 10-14 years	8	24	11	21	28	92	9	2	5	41	4	61	3	2	3	3	11	164	108	637	240	299	40	124	1448	879	75	5	1	171	1131	2743
11	Deaths9	Deaths at age 15-19 years	13	47	13	38	63	174	12	0	17	69	10	108	4	3	2	1	10	292	202	1206	430	464	77	192	2571	2366	115	17	5	308	2811	5674
12	Deaths10	Deaths at age 20-24 years	37	81	30	54	102	304	35	8	37	144	14	238	4	2	2	5	13	555	286	1750	579	550	106	216	3487	2681	198	27	8	722	3636	7678
13	Deaths11	Deaths at age 25-29 years	83	130	51	113	159	536	58	16	60	193	24	351	9	8	14	7	38	925	390	2310	643	750	134	306	4533	2465	253	69	20	1133	3940	9398
14	Deaths12	Deaths at age 30-34 years	124	227	113	170	240	874	79	15	99	285	44	522	16	9	7	4	36	1432	546	3142	683	897	189	291	5748	2471	566	75	21	1830	4963	12143
15	Deaths13	Deaths at age 35-39 years	216	436	192	293	419	1556	162	16	167	462	63	870	36	17	24	22	99	2525	698	4096	848	1032	339	392	7405	2901	788	142	24	3172	7027	16957
16	Deaths14	Deaths at age 40-44 years	400	857	371	492	664	2784	309	54	265	789	147	1564	50	22	39	27	138	4486	1062	5807	1094	1430	462	528	10383	3419	1334	197	35	5345	10330	25199
17	Deaths15	Deaths at age 45-49 years	696	1506	601	773	982	4558	570	92	429	1434	249	2774	83	40	74	48	245	7577	1558	7991	1451	1692	771	685	14148	4571	2649	351	54	8725	16350	38075
18	Deaths16	Deaths at age 50-54 years	1139	2460	983	1177	1420	7179	930	158	642	2393	370	4493	138	57	130	84	409	12081	2701	10843	1984	2193	1139	1002	19862	5940	4926	511	75	12817	24269	56212
19	Deaths17	Deaths at age 55-59 years	1855	4126	1780	1892	2220	11873	1349	255	928	3273	599	6404	246	123	199	113	681	18958	4142	13789	2666	2541	1750	1329	26217	7258	8619	750	79	17918	34624	79799
20	Deaths18	Deaths at age 60-64 years	2819	7445	2914	3310	3621	20109	1960	432	1262	4508	779	8941	420	202	338	212	1172	30222	6394	16948	3589	2966	2530	1832	34259	8833	14657	1127	143	24139	48899	113380
21	Deaths19	Deaths at age 65-69 years	4587	13663	5088	5964	6113	35415	2970	684	1725	6131	1047	12557	741	411	443	325	1920	49892	8547	20834	4767	3260	3831	2160	43399	10399	24751	1916	240	34033	71339	164630
22	Deaths20	Deaths at age 70-74 years	8251	24886	9280	11783	11167	65367	4344	1198	2615	9610	1343	19110	1426	736	811	596	3569	88046	11406	26504	6367	3725	5534	2992	56528	12100	41296	3521	350	50393	107660	252234
23	Deaths21	Deaths at age 75-79 years	15742	40839	16445	22147	20622	115795	5429	2141	3356	13493	1621	26040	2926	1744	1399	1148	7217	149052	15048	33067	7840	4049	7174	3853	71031	13655	67589	6993	644	75316	164197	384280
24	Deaths22	Deaths at age 80-84 years	25698	57065	26009	36230	34385	179387	5989	3804	3571	14292	1511	29167	5065	3313	2014	1845	12237	220791	18817	37209	8426	4069	8451	4389	81361	13598	101149	10928	1193	97911	224779	526931
25	Deaths23	Deaths at age 85-89 years	30613	62754	28138	42112	41246	204863	4853	4854	2669	10671	1215	24262	6174	4390	2154	2162	14880	244005	17646	33900	7608	3308	7712	3681	73855	12427	116321	13031	1451	100087	243317	561177
26	Deaths24	Deaths at age 90-94 years	23440	39233	20921	29974	33333	146901	1829	3824	1138	4580	317	11688	4422	3175	1527	1579	10703	169292	10684	21805	4581	1860	4785	2290	46005	7498	84732	9776	1069	68360	171435	386732
27	Deaths25	Deaths at age 95 years and above	11194	13687	9649	12533	15451	62514	421	1519	285	1281	64	3570	1647	1313	583	601	4144	70228	3918	11091	2448	830	1852	1031	21170	4441	38749	4387	454	31181	79212	170610
28	Deaths26	Deaths at age unspecified	0	0	1	0	0	1	0	0	0	0	0	0	0	0	0	0	0	1	190	194	98	19	0	162	663	217	63	5	9	13	307	971
Chapter XV:	Pregnancy, childbirth and the puerperium		Pregnancy, childbirth and the puerperium	(O00-O99)				P1						P2					P3	P14=P1+P2+P3							P4						P5 New countries	P25=P1+P2+P3+P4+P5
i	Label in WHO Database	Age Category	France: 2000-2014	Germany: 1998-2015	Italy: 2003-2014	Spain: 1999-2015	UK: 2001-2015	Five Big Countries of EU	Czech Republic: 1994-2015	Austria: 2002-2016	Hungary: 1996-2015	Poland: 1999-2015	Slovakia: 1996-2014	Five Countries of Central Europe	Sweden: 1997-2015	Norway: 1996-2015	Denmark: 1994-2009	Finland: 1996-2015	Four Nordic Countries		Argentina: 2003,2005-2014	Brazil: 2006-2015	Peru: 1999-2000,2002-2008,2011-2015	Venezuela: 1996-2013	Chile: 1997-2015	Colombia: 1997-1998,2010-2013	Six Countries of South America	Mexico: 1998,2000,2001,2007,2008,2010,2011,2012	Japan: 1995-2015	Australia: 1998-2015	New Zealand: 2000-2013	USA: 1999-2005,2009-2010
1	IM_Deaths1	Infant deaths at age 0 day	0	0	0	0	0	0	0	0	0	0	0	0	0	0	0	0	0	0	0	0	0	0	0	0	0	0	0	0	0	0	0	0
2	IM_Deaths2	Infant deaths at age 1-6 days	0	0	0	0	0	0	0	0	0	0	0	0	0	0	0	0	0	0	0	0	0	0	0	0	0	0	0	0	0	0	0	0
3	IM_Deaths3	Infant deaths at age 7-27 days	0	0	0	0	0	0	0	0	0	0	0	0	0	0	0	0	0	0	0	0	0	0	0	0	0	0	0	0	0	0	0	0
4	IM_Deaths4	Infant deaths at age 28-364 days	0	0	0	0	0	0	0	0	0	0	0	0	0	0	0	0	0	0	0	0	0	0	0	0	0	0	0	0	0	0	0	0
5	Deaths3	Deaths at age 1 year	0	0	0	0	0	0	0	0	0	0	0	0	0	0	0	0	0	0	0	0	0	0	0	0	0	0	0	0	0	0	0	0
6	Deaths4	Deaths at age 2 years	0	0	0	0	0	0	0	0	0	0	0	0	0	0	0	0	0	0	0	0	0	0	0	0	0	0	0	0	0	0	0	0
7	Deaths5	Deaths at age 3 years	0	0	0	0	0	0	0	0	0	0	0	0	0	0	0	0	0	0	0	0	0	0	0	0	0	0	0	0	0	0	0	0
8	Deaths6	Deaths at age 4 years	0	0	0	0	0	0	0	0	0	0	0	0	0	0	0	0	0	0	0	0	0	0	0	0	0	0	0	0	0	0	0	0
9	Deaths7	Deaths at age 5-9 years	0	0	0	0	0	0	0	0	0	0	0	0	0	0	0	0	0	0	0	0	0	0	0	0	0	0	0	0	0	0	0	0
10	Deaths8	Deaths at age 10-14 years	0	0	0	0	0	0	0	0	0	0	0	0	0	0	0	0	0	0	25	171	11	71	2	37	317	60	0	1	0	11	72	389
11	Deaths9	Deaths at age 15-19 years	15	14	2	5	44	80	3	0	4	7	3	17	1	1	1	3	6	103	391	2371	259	900	69	434	4424	1189	10	10	3	322	1534	6061
12	Deaths10	Deaths at age 20-24 years	64	47	13	13	85	222	9	1	31	30	3	74	6	2	5	12	25	321	617	3334	461	1329	157	564	6462	1838	64	12	11	927	2852	9635
13	Deaths11	Deaths at age 25-29 years	167	116	23	48	167	521	24	9	38	56	3	130	14	15	7	2	38	689	749	3812	450	1391	186	553	7141	2004	261	43	23	1159	3490	11320
14	Deaths12	Deaths at age 30-34 years	241	184	56	84	217	782	26	14	63	55	8	166	17	12	11	14	54	1002	799	3502	506	1281	204	564	6856	1983	432	44	26	1168	3653	11511
15	Deaths13	Deaths at age 35-39 years	207	144	52	83	165	651	24	12	38	46	12	132	15	17	8	18	58	841	620	2787	544	940	202	461	5554	1601	319	46	22	954	2942	9337
16	Deaths14	Deaths at age 40-44 years	86	51	32	33	73	275	4	3	20	20	3	50	10	3	2	4	19	344	289	1191	262	378	91	202	2413	607	93	16	12	480	1208	3965
17	Deaths15	Deaths at age 45-49 years	12	6	0	6	9	33	0	0	2	1	0	3	1	0	0	0	1	37	38	196	44	62	9	45	394	64	13	1	0	203	281	712
18	Deaths16	Deaths at age 50-54 years	1	3	1	0	4	9	0	0	1	1	0	2	3	0	0	0	3	14	2	22	10	1	0	25	60	15	3	1	0	146	165	239
19	Deaths17	Deaths at age 55-59 years	3	0	0	0	1	4	0	1	0	0	0	1	0	0	0	0	0	5	0	2	0	2	0	2	6	0	11	1	0	14	26	37
20	Deaths18	Deaths at age 60-64 years	2	0	0	0	0	2	0	0	0	0	0	0	1	0	0	0	1	3	0	0	0	0	0	0	0	0	7	0	2	1	10	13
21	Deaths19	Deaths at age 65-69 years	0	0	0	0	0	0	0	0	0	0	0	0	1	0	0	0	1	1	0	0	0	0	0	0	0	0	13	0	0	4	17	18
22	Deaths20	Deaths at age 70-74 years	1	0	0	0	0	1	0	0	0	0	0	0	0	0	0	0	0	1	0	0	0	0	0	0	0	0	13	0	0	1	14	15
23	Deaths21	Deaths at age 75-79 years	2	0	0	0	0	2	0	0	0	0	0	0	1	0	0	0	1	3	0	0	0	0	0	0	0	0	5	0	0	2	7	10
24	Deaths22	Deaths at age 80-84 years	0	0	0	0	0	0	0	0	0	0	0	0	1	0	0	0	1	1	0	0	0	0	0	0	0	0	9	0	1	0	10	11
25	Deaths23	Deaths at age 85-89 years	0	0	0	0	1	1	0	0	0	0	0	0	1	0	0	0	1	2	0	0	0	0	0	0	0	0	1	0	0	0	1	3
26	Deaths24	Deaths at age 90-94 years	0	0	0	0	0	0	0	0	0	0	0	0	0	0	0	0	0	0	0	0	0	0	0	0	0	0	1	0	0	1	2	2
27	Deaths25	Deaths at age 95 years and above	0	0	0	0	0	0	0	0	0	0	0	0	0	0	0	0	0	0	0	0	0	0	0	0	0	0	0	0	0	1	1	1
28	Deaths26	Deaths at age unspecified	0	0	0	0	0	0	0	0	0	0	0	0	0	0	0	0	0	0	5	10	13	0	0	20	48	12	0	0	0	0	12	60
Chapter XVI:	Certain conditions originating in the perinatal period		Certain conditions originating in the perinatal period	(P00-P96)				P1						P2					P3	P14=P1+P2+P3							P4						P5 New countries	P25=P1+P2+P3+P4+P5
i	Label in WHO Database	Age Category	France: 2000-2014	Germany: 1998-2015	Italy: 2003-2014	Spain: 1999-2015	UK: 2001-2015	Five Big Countries of EU	Czech Republic: 1994-2015	Austria: 2002-2016	Hungary: 1996-2015	Poland: 1999-2015	Slovakia: 1996-2014	Five Countries of Central Europe	Sweden: 1997-2015	Norway: 1996-2015	Denmark: 1994-2009	Finland: 1996-2015	Four Nordic Countries		Argentina: 2003,2005-2014	Brazil: 2006-2015	Peru: 1999-2000,2002-2008,2011-2015	Venezuela: 1996-2013	Chile: 1997-2015	Colombia: 1997-1998,2010-2013	Six Countries of South America	Mexico: 1998,2000,2001,2007,2008,2010,2011,2012	Japan: 1995-2015	Australia: 1998-2015	New Zealand: 2000-2013	USA: 1999-2005,2009-2010
1	IM_Deaths1	Infant deaths at age 0 day	6704	9397	4427	4338	12018	36884	820	1215	2138	7351	564	12088	798	630	716	653	2797	51769	13930	73812	10169	23424	7668	9434	138437	39836	8231	5714	1101	78534	133416	323622
2	IM_Deaths2	Infant deaths at age 1-6 days	6445	6511	4303	4284	8200	29743	1656	480	2787	6116	876	11915	904	676	654	485	2719	44377	20519	101801	13955	48323	4534	9909	199041	50624	5003	2314	490	20572	79003	322421
3	IM_Deaths3	Infant deaths at age 7-27 days	5146	3628	3152	3925	4941	20792	1482	369	1580	4074	607	8112	415	321	225	221	1182	30086	11667	49120	8798	20154	2746	6792	99277	30207	2820	1448	224	18471	53170	182533
4	IM_Deaths4	Infant deaths at age 28-364 days	2553	2894	1185	1696	3152	11480	799	274	1308	2405	331	5117	254	216	112	112	694	17291	3374	18041	1409	3002	1173	2662	29661	9329	1706	642	202	6127	18006	64958
5	Deaths3	Deaths at age 1 year	55	100	44	61	92	352	5	14	0	42	0	61	26	14	6	7	53	466	0	312	20	5	41	31	409	0	204	32	6	355	597	1472
6	Deaths4	Deaths at age 2 years	7	22	13	20	32	94	0	3	0	12	0	15	7	6	7	2	22	131	0	71	1	5	12	20	109	0	70	16	2	135	223	463
7	Deaths5	Deaths at age 3 years	5	27	8	6	20	66	1	2	0	2	0	5	11	2	6	1	20	91	0	58	0	1	6	8	73	0	34	7	0	76	117	281
8	Deaths6	Deaths at age 4 years	4	15	12	11	11	53	0	3	0	2	0	5	3	4	4	0	11	69	0	33	1	0	3	5	42	0	29	7	1	50	87	198
9	Deaths7	Deaths at age 5-9 years	16	39	32	41	20	148	1	7	0	3	0	11	14	8	6	2	30	189	0	112	2	5	14	22	155	0	38	9	2	163	212	556
10	Deaths8	Deaths at age 10-14 years	13	52	19	30	18	132	0	15	0	2	0	17	13	6	6	1	26	175	0	81	1	3	4	19	108	0	12	10	2	121	145	428
11	Deaths9	Deaths at age 15-19 years	19	46	28	38	12	143	0	8	0	1	0	9	14	4	7	1	26	178	0	84	0	2	6	14	106	0	6	8	1	92	107	391
12	Deaths10	Deaths at age 20-24 years	1	54	18	34	7	114	0	11	0	0	0	11	7	1	6	1	15	140	0	54	0	0	5	7	66	0	4	4	1	53	62	268
13	Deaths11	Deaths at age 25-29 years	0	42	20	22	4	88	0	8	0	0	0	8	1	2	22	3	28	124	0	48	1	2	2	10	63	0	3	0	2	39	44	231
14	Deaths12	Deaths at age 30-34 years	0	33	15	38	4	90	0	1	2	0	0	3	4	0	18	1	23	116	0	35	1	0	6	4	46	0	4	3	0	25	32	194
15	Deaths13	Deaths at age 35-39 years	0	38	18	25	3	84	0	5	0	0	0	5	4	1	5	2	12	101	0	28	0	0	1	1	30	0	2	1	0	24	27	158
16	Deaths14	Deaths at age 40-44 years	0	36	24	29	5	94	0	5	0	0	0	5	3	1	4	1	9	108	0	19	1	0	1	1	22	0	1	2	0	28	31	161
17	Deaths15	Deaths at age 45-49 years	1	38	14	20	2	75	0	6	0	0	0	6	3	0	0	1	4	85	0	21	1	0	2	3	27	0	0	4	1	17	22	134
18	Deaths16	Deaths at age 50-54 years	1	37	11	17	4	70	0	6	0	0	0	6	9	2	1	0	12	88	0	15	0	0	3	0	18	0	0	1	0	11	12	118
19	Deaths17	Deaths at age 55-59 years	1	16	9	11	2	39	0	1	0	0	0	1	3	0	1	1	5	45	0	18	0	0	1	0	19	0	1	1	0	10	12	76
20	Deaths18	Deaths at age 60-64 years	0	20	10	6	0	36	0	1	0	0	0	1	6	0	1	0	7	44	0	19	0	0	0	1	20	0	0	3	0	7	10	74
21	Deaths19	Deaths at age 65-69 years	1	24	9	12	1	47	0	1	0	0	0	1	3	0	0	1	4	52	0	27	0	0	0	0	27	0	0	0	2	8	10	89
22	Deaths20	Deaths at age 70-74 years	1	16	4	2	1	24	0	2	0	0	0	2	2	0	1	0	3	29	0	21	0	0	0	0	21	0	0	2	0	8	10	60
23	Deaths21	Deaths at age 75-79 years	2	16	9	0	0	27	0	1	0	0	0	1	0	0	1	0	1	29	0	32	1	0	0	2	35	0	0	1	0	4	5	69
24	Deaths22	Deaths at age 80-84 years	5	9	1	2	0	17	0	0	0	0	0	0	0	0	1	0	1	18	0	49	0	0	0	0	49	0	0	0	0	4	4	71
25	Deaths23	Deaths at age 85-89 years	9	4	4	1	0	18	0	0	0	0	0	0	1	0	1	0	2	20	0	37	0	0	0	0	37	0	1	0	0	2	3	60
26	Deaths24	Deaths at age 90-94 years	5	2	0	0	0	7	0	0	0	0	0	0	0	0	0	0	0	7	0	17	0	0	0	0	17	0	0	1	0	1	2	26
27	Deaths25	Deaths at age 95 years and above	3	2	0	0	0	5	0	0	0	0	0	0	0	0	0	0	0	5	0	15	0	3	0	0	18	0	0	0	0	1	1	24
28	Deaths26	Deaths at age unspecified	0	0	0	0	0	0	0	0	0	0	0	0	0	0	0	0	0	0	0	395	89	21	0	72	577	134	0	16	0	14	164	741
Chapter XVII:	Congenital malformations, deformations and chromosomal abnormalities		Congenital malformations, deformations and chromosomal abnormalities	(Q00-Q99)				P1						P2					P3	P14=P1+P2+P3							P4						P5 New countries	P25=P1+P2+P3+P4+P5
i	Label in WHO Database	Age Category	France: 2000-2014	Germany: 1998-2015	Italy: 2003-2014	Spain: 1999-2015	UK: 2001-2015	Five Big Countries of EU	Czech Republic: 1994-2015	Austria: 2002-2016	Hungary: 1996-2015	Poland: 1999-2015	Slovakia: 1996-2014	Five Countries of Central Europe	Sweden: 1997-2015	Norway: 1996-2015	Denmark: 1994-2009	Finland: 1996-2015	Four Nordic Countries		Argentina: 2003,2005-2014	Brazil: 2006-2015	Peru: 1999-2000,2002-2008,2011-2015	Venezuela: 1996-2013	Chile: 1997-2015	Colombia: 1997-1998,2010-2013	Six Countries of South America	Mexico: 1998,2000,2001,2007,2008,2010,2011,2012	Japan: 1995-2015	Australia: 1998-2015	New Zealand: 2000-2013	USA: 1999-2005,2009-2010
1	IM_Deaths1	Infant deaths at age 0 day	2052	3003	1225	1206	3745	11231	319	462	542	3796	268	5387	398	279	237	382	1296	17914	6116	17850	2457	3931	4759	2354	37467	12724	5471	2108	366	18099	38768	94149
2	IM_Deaths2	Infant deaths at age 1-6 days	2342	2682	1054	1302	2831	10211	472	154	569	2291	329	3815	390	297	254	255	1196	15222	5678	18848	2602	7166	2394	2444	39132	10738	3469	907	185	8656	23955	78309
3	IM_Deaths3	Infant deaths at age 7-27 days	2153	2213	1309	1763	2319	9757	386	238	648	2405	258	3935	309	221	176	194	900	14592	4679	13676	1898	5111	1993	2565	29922	9613	3999	837	149	8327	22925	67439
4	IM_Deaths4	Infant deaths at age 28-364 days	2709	4498	2147	3139	3589	16082	864	406	1372	4481	554	7677	567	350	328	332	1577	25336	7988	29609	4179	11364	4382	4174	61696	21101	9829	1224	328	14463	46945	133977
5	Deaths3	Deaths at age 1 year	467	783	345	501	662	2758	167	98	224	828	97	1414	102	91	76	60	329	4501	979	4094	642	2006	602	603	8926	3614	2064	200	57	2360	8295	21722
6	Deaths4	Deaths at age 2 years	215	410	157	220	283	1285	74	51	129	332	42	628	40	50	35	30	155	2068	524	1732	307	990	297	213	4063	1638	927	89	37	1156	3847	9978
7	Deaths5	Deaths at age 3 years	147	254	109	131	180	821	50	29	71	226	24	400	23	22	24	33	102	1323	313	988	204	557	177	142	2381	909	557	71	21	711	2269	5973
8	Deaths6	Deaths at age 4 years	107	207	73	91	143	621	34	19	60	168	27	308	15	21	19	19	74	1003	202	693	139	438	137	98	1707	605	361	55	16	508	1545	4255
9	Deaths7	Deaths at age 5-9 years	333	651	236	355	482	2057	128	88	177	502	56	951	107	62	48	68	285	3293	562	2128	419	1281	390	281	5061	1896	871	172	42	1725	4706	13060
10	Deaths8	Deaths at age 10-14 years	366	644	229	307	457	2003	99	83	179	420	43	824	81	58	38	62	239	3066	493	1765	345	1111	319	209	4242	1507	655	153	64	1728	4107	11415
11	Deaths9	Deaths at age 15-19 years	460	716	293	360	610	2439	137	110	249	414	49	959	95	59	56	82	292	3690	346	1623	245	1010	316	220	3760	1641	809	206	75	2115	4846	12296
12	Deaths10	Deaths at age 20-24 years	504	616	307	373	613	2413	75	113	277	341	47	853	87	69	42	85	283	3549	253	1309	198	681	285	154	2880	1372	768	210	78	2064	4492	10921
13	Deaths11	Deaths at age 25-29 years	482	585	335	384	639	2425	95	82	300	282	37	796	92	75	59	102	328	3549	218	1097	194	551	235	122	2417	1028	783	270	72	1933	4086	10052
14	Deaths12	Deaths at age 30-34 years	603	610	364	431	688	2696	63	113	262	204	29	671	98	68	50	101	317	3684	151	958	120	439	186	126	1980	828	656	255	69	2030	3838	9502
15	Deaths13	Deaths at age 35-39 years	615	639	446	451	816	2967	56	115	293	177	30	671	111	81	66	94	352	3990	140	867	138	380	180	96	1801	769	614	244	65	2199	3891	9682
16	Deaths14	Deaths at age 40-44 years	638	665	489	459	908	3159	55	127	322	230	32	766	106	89	48	104	347	4272	115	856	113	319	168	72	1643	593	634	267	78	2565	4137	10052
17	Deaths15	Deaths at age 45-49 years	899	758	601	538	1017	3813	61	178	313	207	27	786	148	89	84	140	461	5060	147	1053	117	289	230	74	1910	612	735	293	93	2900	4633	11603
18	Deaths16	Deaths at age 50-54 years	1095	1032	752	630	1347	4856	85	217	311	242	31	886	222	153	98	250	723	6465	157	1034	93	239	216	63	1802	570	859	332	107	3113	4981	13248
19	Deaths17	Deaths at age 55-59 years	1398	1302	1003	671	1719	6093	78	264	291	188	36	857	296	192	142	305	935	7885	177	1144	122	210	180	57	1890	505	997	438	133	3203	5276	15051
20	Deaths18	Deaths at age 60-64 years	1232	1189	975	591	1755	5742	70	234	186	151	19	660	341	191	133	256	921	7323	133	929	102	133	169	44	1510	387	1277	391	118	2661	4834	13667
21	Deaths19	Deaths at age 65-69 years	786	809	811	399	1273	4078	53	184	116	111	15	479	232	114	77	147	570	5127	95	726	93	106	121	41	1182	332	1416	303	98	2028	4177	10486
22	Deaths20	Deaths at age 70-74 years	718	524	747	399	910	3298	29	108	74	105	15	331	181	72	88	124	465	4094	58	655	98	81	78	48	1018	324	1710	293	56	1757	4140	9252
23	Deaths21	Deaths at age 75-79 years	691	429	788	447	933	3288	31	60	69	90	11	261	180	52	48	114	394	3943	98	690	97	59	73	25	1042	331	2108	273	66	1925	4703	9688
24	Deaths22	Deaths at age 80-84 years	665	375	817	387	849	3093	18	58	45	50	6	177	168	51	49	101	369	3639	64	552	99	54	60	34	863	234	2188	273	56	2018	4769	9271
25	Deaths23	Deaths at age 85-89 years	519	330	586	260	596	2291	17	33	17	19	1	87	147	30	28	67	272	2650	58	392	69	42	43	24	628	192	1829	220	35	1587	3863	7141
26	Deaths24	Deaths at age 90-94 years	257	142	313	100	298	1110	8	15	8	5	0	36	53	14	12	22	101	1247	19	199	47	25	13	10	313	87	959	124	17	863	2050	3610
27	Deaths25	Deaths at age 95 years and above	78	56	99	33	77	343	2	5	1	2	0	10	12	2	1	4	19	372	12	95	16	106	2	5	236	62	342	29	5	355	793	1401
28	Deaths26	Deaths at age unspecified	0	0	0	0	0	0	0	0	0	0	0	0	0	0	0	0	0	0	14	73	59	14	0	49	209	58	4	1	0	7	70	279
Chapter XVIII:	Symptoms, signs and abnormal clinical and laboratory findings, not elsewhere classified		Symptoms, signs and abnormal clinical and laboratory findings, not elsewhere classified	(R00-R99)				P1						P2					P3	P14=P1+P2+P3							P4						P5 New countries	P25=P1+P2+P3+P4+P5
i	Label in WHO Database	Age Category	France: 2000-2014	Germany: 1998-2015	Italy: 2003-2014	Spain: 1999-2015	UK: 2001-2015	Five Big Countries of EU	Czech Republic: 1994-2015	Austria: 2002-2016	Hungary: 1996-2015	Poland: 1999-2015	Slovakia: 1996-2014	Five Countries of Central Europe	Sweden: 1997-2015	Norway: 1996-2015	Denmark: 1994-2009	Finland: 1996-2015	Four Nordic Countries		Argentina: 2003,2005-2014	Brazil: 2006-2015	Peru: 1999-2000,2002-2008,2011-2015	Venezuela: 1996-2013	Chile: 1997-2015	Colombia: 1997-1998,2010-2013	Six Countries of South America	Mexico: 1998,2000,2001,2007,2008,2010,2011,2012	Japan: 1995-2015	Australia: 1998-2015	New Zealand: 2000-2013	USA: 1999-2005,2009-2010
1	IM_Deaths1	Infant deaths at age 0 day	1154	567	90	14	103	1928	13	8	5	109	1	136	104	26	150	13	293	2357	97	758	781	124	68	64	1892	283	69	27	1	783	1163	5412
2	IM_Deaths2	Infant deaths at age 1-6 days	477	424	92	108	166	1267	32	11	10	145	18	216	82	23	20	15	140	1623	284	1551	620	124	89	78	2746	659	144	30	4	576	1413	5782
3	IM_Deaths3	Infant deaths at age 7-27 days	569	504	84	158	566	1881	38	24	43	194	38	337	110	59	25	29	223	2441	485	1105	697	76	271	83	2717	492	349	173	43	2465	3522	8680
4	IM_Deaths4	Infant deaths at age 28-364 days	4337	4820	492	1309	3684	14642	356	267	413	1119	226	2381	442	281	178	265	1166	18189	4789	10802	2103	661	2465	1369	22189	2870	6254	1921	530	27029	38604	78982
5	Deaths3	Deaths at age 1 year	493	434	68	191	275	1461	19	12	16	135	8	190	54	54	30	18	156	1807	493	2381	727	175	126	341	4243	487	686	137	28	1229	2567	8617
6	Deaths4	Deaths at age 2 years	244	161	52	94	76	627	7	3	3	62	8	83	23	17	8	4	52	762	301	1240	343	119	55	151	2209	214	228	43	8	525	1018	3989
7	Deaths5	Deaths at age 3 years	144	91	26	61	30	352	6	1	3	34	2	46	12	11	2	4	29	427	181	819	178	63	36	90	1367	128	124	23	0	279	554	2348
8	Deaths6	Deaths at age 4 years	123	69	29	38	23	282	6	3	0	33	4	46	9	5	4	3	21	349	127	673	143	46	34	91	1114	88	82	13	0	174	357	1820
9	Deaths7	Deaths at age 5-9 years	375	285	84	108	63	915	20	16	1	138	15	190	30	23	14	5	72	1177	442	2373	401	131	91	240	3678	353	151	36	1	579	1120	5975
10	Deaths8	Deaths at age 10-14 years	447	335	116	128	91	1117	31	11	6	239	16	303	36	26	12	6	80	1500	484	3172	373	106	105	277	4517	373	136	44	2	746	1301	7318
11	Deaths9	Deaths at age 15-19 years	1690	1145	441	434	306	4016	97	37	14	1120	72	1340	86	99	58	49	292	5648	1099	7726	560	168	260	554	10367	714	430	139	14	2353	3650	19665
12	Deaths10	Deaths at age 20-24 years	3468	1909	863	891	520	7651	256	79	27	2219	243	2824	222	209	118	87	636	11111	1356	10400	739	228	441	716	13880	889	965	265	12	4348	6479	31470
13	Deaths11	Deaths at age 25-29 years	4492	2423	1261	1281	725	10182	321	87	21	3286	313	4028	232	242	150	110	734	14944	1540	13285	803	237	507	815	17187	1051	1383	315	18	5114	7881	40012
14	Deaths12	Deaths at age 30-34 years	5856	3631	1578	2042	1002	14109	376	129	40	5069	373	5987	253	274	231	141	899	20995	1989	17040	768	279	616	809	21501	1064	1886	392	15	6246	9603	52099
15	Deaths13	Deaths at age 35-39 years	8515	6163	2053	2884	1273	20888	480	145	59	8611	450	9745	300	353	351	196	1200	31833	2566	21605	880	285	778	852	26966	1232	2608	509	13	8654	13016	71815
16	Deaths14	Deaths at age 40-44 years	11873	10516	2288	3684	1622	29983	640	256	85	14719	531	16231	404	480	549	300	1733	47947	3791	28595	932	331	898	882	35429	1355	3667	537	21	11468	17048	100424
17	Deaths15	Deaths at age 45-49 years	16260	15599	2316	4676	1837	40688	917	356	131	23691	661	25756	669	685	807	430	2591	69035	5776	36419	1037	361	1047	1024	45664	1397	4998	607	26	12989	20017	134716
18	Deaths16	Deaths at age 50-54 years	20213	19005	2272	5005	1918	48413	1275	521	163	31697	727	34383	871	1137	1145	509	3662	86458	8921	44136	1163	428	1223	1109	56980	1558	7190	650	33	12028	21459	164897
19	Deaths17	Deaths at age 55-59 years	23337	21889	2523	5404	1940	55093	1577	792	164	32659	683	35875	1238	1410	1614	584	4846	95814	12418	49059	1313	526	1351	1297	65964	1734	10224	668	23	10457	23106	184884
20	Deaths18	Deaths at age 60-64 years	24434	25903	2613	5861	1813	60624	1819	1450	135	30312	522	34238	1705	1847	2222	632	6406	101268	16595	53462	1729	707	1601	1491	75585	2168	13372	704	23	9898	26165	203018
21	Deaths19	Deaths at age 65-69 years	25826	29151	3144	7081	1651	66853	1753	1786	120	27362	446	31467	2276	2232	2879	570	7957	106277	21358	59621	2126	841	2274	1739	87959	2769	14302	750	22	10497	28340	222576
22	Deaths20	Deaths at age 70-74 years	33332	32623	4328	9740	1631	81654	1921	1885	111	27729	493	32139	2583	2749	3745	455	9532	123325	27558	68200	2582	1190	3314	2171	105015	4300	18906	861	30	13698	37795	266135
23	Deaths21	Deaths at age 75-79 years	50945	34577	6723	15213	2824	110282	2185	1794	165	36209	506	40859	3564	3834	4712	443	12553	163694	34491	76192	2884	1576	4722	2691	122556	5868	33964	1113	46	19641	60632	346882
24	Deaths22	Deaths at age 80-84 years	76108	37231	12406	22465	11771	159981	2670	2368	221	46281	560	52100	5712	5771	6214	376	18073	230154	41456	81156	3020	2397	6953	3209	138191	9087	80199	1455	79	28388	119208	487553
25	Deaths23	Deaths at age 85-89 years	99474	43789	20203	29889	28778	222133	2753	3437	375	57270	833	64668	9648	7182	7329	344	24503	311304	38889	73499	2659	2750	8296	2731	128824	11678	155845	1830	121	36124	205598	645726
26	Deaths24	Deaths at age 90-94 years	100604	40585	28035	32395	53760	255379	1752	3699	400	51826	953	58630	12546	6897	6962	303	26708	340717	26814	57525	2144	2437	7723	1974	98617	11834	215139	1767	235	36107	265082	704416
27	Deaths25	Deaths at age 95 years and above	84158	26251	26365	23412	60126	220312	654	2599	246	25647	670	29816	11604	4481	4449	221	20755	270883	12310	42382	1446	1964	5229	1331	64662	12403	201509	1627	239	29377	245155	580700
28	Deaths26	Deaths at age unspecified	0	0	73	0	0	73	0	0	24	0	0	24	0	0	0	0	0	97	1249	7017	528	59	2	1750	10605	1227	2576	45	9	853	4710	15412
Accidents = Chapter XIX: Injury, poisoning and certain other consequences of external causes (S00-T98) + Chapter XX: External causes of morbidity and mortality (V01-Y98) + Chapter XXI: Factors influencing health status and contact with health services (Z00-Z99)			Accidents					P1						P2					P3	P14=P1+P2+P3							P4						P5 New countries	P25=P1+P2+P3+P4+P5
i	Label in WHO Database	Age Category	France: 2000-2014	Germany: 1998-2015	Italy: 2003-2014	Spain: 1999-2015	UK: 2001-2015	Five Big Countries of EU	Czech Republic: 1994-2015	Austria: 2002-2016	Hungary: 1996-2015	Poland: 1999-2015	Slovakia: 1996-2014	Five Countries of Central Europe	Sweden: 1997-2015	Norway: 1996-2015	Denmark: 1994-2009	Finland: 1996-2015	Four Nordic Countries		Argentina: 2003,2005-2014	Brazil: 2006-2015	Peru: 1999-2000,2002-2008,2011-2015	Venezuela: 1996-2013	Chile: 1997-2015	Colombia: 1997-1998,2010-2013	Six Countries of South America	Mexico: 1998,2000,2001,2007,2008,2010,2011,2012	Japan: 1995-2015	Australia: 1998-2015	New Zealand: 2000-2013	USA: 1999-2005,2009-2010
1	IM_Deaths1	Infant deaths at age 0 day	51	135	21	2	22	231	36	19	123	93	12	283	8	2	1	13	24	538	85	448	114	168	104	99	1018	412	218	14	12	355	1011	2567
2	IM_Deaths2	Infant deaths at age 1-6 days	36	59	4	18	40	157	8	7	8	67	5	95	4	0	4	2	10	262	95	402	217	285	31	58	1088	569	43	11	13	247	883	2233
3	IM_Deaths3	Infant deaths at age 7-27 days	59	74	17	31	98	279	31	1	12	55	13	112	5	5	2	3	15	406	274	818	359	483	79	81	2094	483	173	51	42	935	1684	4184
4	IM_Deaths4	Infant deaths at age 28-364 days	1038	871	260	479	827	3475	391	54	211	638	111	1405	61	45	45	61	212	5092	2562	8604	7234	6463	821	1221	26905	8566	3803	510	300	11406	24585	56582
5	Deaths3	Deaths at age 1 year	952	807	226	423	547	2955	212	86	172	500	67	1037	84	52	53	65	254	4246	1655	5234	2479	3467	730	1309	14874	4967	2318	564	165	6529	14543	33663
6	Deaths4	Deaths at age 2 years	766	614	188	409	371	2348	158	54	164	395	70	841	58	63	36	64	221	3410	1323	3870	1795	1997	759	896	10640	3382	1525	427	84	5352	10770	24820
7	Deaths5	Deaths at age 3 years	568	532	181	323	314	1918	171	58	118	359	70	776	55	60	39	65	219	2913	956	3152	1298	1578	526	649	8159	2567	1335	305	70	3987	8264	19336
8	Deaths6	Deaths at age 4 years	412	440	162	273	233	1520	140	42	99	373	76	730	43	47	35	54	179	2429	718	2746	1030	1337	422	546	6799	2025	1135	242	58	3248	6708	15936
9	Deaths7	Deaths at age 5-9 years	1598	1777	584	998	938	5895	681	150	469	1868	290	3458	264	180	125	269	838	10191	2886	13765	3907	6152	1659	2502	30871	8272	5103	804	205	11670	26054	67116
10	Deaths8	Deaths at age 10-14 years	2470	2618	1025	1393	1840	9346	884	278	806	3193	387	5548	426	260	197	331	1214	16108	4520	24342	3896	9263	2266	3986	48273	12170	4701	1111	349	17246	35577	99958
11	Deaths9	Deaths at age 15-19 years	12976	16149	6410	7598	10635	53768	4611	1901	2840	15325	1346	26023	2061	1520	899	2015	6495	86286	18691	146804	8466	55645	8182	22754	260542	41251	25731	6642	1961	90444	166029	512857
12	Deaths10	Deaths at age 20-24 years	20204	22128	10213	13213	16268	82026	7464	2519	4983	24648	2287	41901	3686	2297	1266	3295	10544	134471	23632	202927	11454	81696	12864	32627	365200	55873	45367	9835	2100	127038	240213	739884
13	Deaths11	Deaths at age 25-29 years	19234	19471	11110	15116	16635	81566	6950	2112	5685	22855	2101	39703	3444	2358	1336	3252	10390	131659	19588	177892	10778	64104	12457	29749	314568	52828	47912	10509	1639	108252	221140	667367
14	Deaths12	Deaths at age 30-34 years	20650	20813	11345	16311	18739	87858	7074	2203	6500	22876	2329	40982	3344	2300	1600	3587	10831	139671	16021	146621	9755	44903	11969	23996	253265	47871	49664	10846	1596	103339	213316	606252
15	Deaths13	Deaths at age 35-39 years	24960	25248	11660	16923	21054	99845	7874	2751	8201	26042	2773	47641	3596	2274	1854	4189	11913	159399	13119	118823	9334	33263	11685	18771	204995	43436	52590	10852	1720	115422	224020	588414
16	Deaths14	Deaths at age 40-44 years	29748	30472	12231	16642	22093	111186	9206	3336	11076	32818	3542	59978	4183	2453	2041	5319	13996	185160	11690	102434	8482	25953	11910	14798	175267	34695	57634	10544	1709	129903	234485	594912
17	Deaths15	Deaths at age 45-49 years	33061	33116	12046	15603	20615	114441	10831	3908	13555	40571	3944	72809	4730	2594	1988	6791	16103	203353	11351	88373	7886	20366	11276	11651	150903	28957	73560	9688	1581	128134	241920	596176
18	Deaths16	Deaths at age 50-54 years	33469	31115	11306	14464	18434	108788	11431	3986	14104	43469	4157	77147	5397	2541	1985	7598	17521	203456	11578	73626	7028	15727	10183	8904	127046	23750	93131	8763	1441	106482	233567	564069
19	Deaths17	Deaths at age 55-59 years	29946	30104	10846	13372	16162	100430	10267	3770	13277	36658	3807	67779	5405	2371	1856	7214	16846	185055	11267	58595	6235	11775	8924	6906	103702	19490	107094	6993	1289	79737	214603	503360
20	Deaths18	Deaths at age 60-64 years	26195	30670	11175	12634	13941	94615	8700	3674	11139	27696	2871	54080	5128	2073	1666	6197	15064	163759	10569	46801	5522	8813	7950	5385	85040	16818	106972	5998	946	60015	190749	439548
21	Deaths19	Deaths at age 65-69 years	25991	32933	12628	13951	12637	98140	8105	4066	10552	21567	2403	46693	4795	1869	1653	5235	13552	158385	9638	39148	5245	7315	7024	4312	72682	14706	105542	5320	828	51934	178330	409397
22	Deaths20	Deaths at age 70-74 years	32032	38302	17309	17185	13986	118814	9081	4715	12014	20071	2276	48157	4698	2092	1811	4706	13307	180278	9140	35093	4981	6339	6400	3871	65824	13438	114582	5724	898	56086	190728	436830
23	Deaths21	Deaths at age 75-79 years	45444	44794	25147	20997	19572	155954	10593	5464	13869	21196	2077	53199	5982	3206	2536	4981	16705	225858	9216	34297	4643	5501	5836	3284	62777	12038	127705	7215	1130	68910	216998	505633
24	Deaths22	Deaths at age 80-84 years	60581	51316	36869	23719	27718	200203	13213	6838	14203	20487	2000	56741	8919	4870	3366	5608	22763	279707	8991	32221	4072	4826	5456	2845	58411	10225	132483	10032	1473	78458	232671	570789
25	Deaths23	Deaths at age 85-89 years	67449	52310	40805	22487	30255	213306	12212	6650	12341	17177	1745	50125	10774	6389	3624	5554	26341	289772	7162	26602	3072	3726	4325	1739	46626	8658	108833	11940	1739	72119	203289	539687
26	Deaths24	Deaths at age 90-94 years	53684	32957	30931	13986	22951	154509	5536	4210	6449	9317	682	26194	8341	4839	2647	3379	19206	199909	3914	16061	1611	2269	2884	832	27571	5056	62907	8678	1305	45590	123536	351016
27	Deaths25	Deaths at age 95 years and above	27899	12419	14641	5780	10788	71527	1336	1429	1675	2844	161	7445	3410	1977	1085	1096	7568	86540	1425	7743	809	1176	1280	394	12827	2940	25373	3934	618	19722	52587	151954
28	Deaths26	Deaths at age unspecified	0	0	138	0	2	140	0	0	145	0	0	145	0	0	0	0	0	285	1388	20566	355	905	4	4862	28080	9578	7198	32	5	1167	17980	46345
			5480	5309	1643	2956	3390	18778	1828	471	1376	4348	714	8737	582	454	340	596	1972	29487	10554	39039	18433	21930	5131	7361	102448	31243	15653	2928	949	43729	94502	226437
			50.8913	46.5299	45.2656	49.5718	60.6913	50.9279	54.7776	47.5411	82.0408	75.2183	63.3361	69.2164	38.7952	44.373	43.4517	41.1361	41.4456	53.7469	159.214	161.388	148.797	215.98	104.29	160.779	163.761	186.28	40.2992	57.0979	73.9775	88.7334	93.4492	102.776
			113496843	134799361	6.62247e+07	7.44758e+07	1.099e+08	4.98897e+08	23301505	12199969	20678740	66999675	11298451	134478340	20007643	12113227	10616380	12047813	54785063	6.88161e+08	77899951	325125542	79751137	102309968	48409989	48470753	681967340	180721182	248870965	47012276	8067318	356865522	841537263	2.21167e+09
			57760	62722	29977	36919	66700	254078	12764	5800	16965	50396	7156	93081	7762	5375	4613	4956	22706	369865	124028	524712	118667	220969	50487	77931	1116794	336647	100293	26843	5968	316659	786410	2273069
								P1						P2					P3	P14=P1+P2+P3							P4						P5 New countries	P25=P1+P2+P3+P4+P5
All causes			All causes
i	Label in WHO Database	Age Category	France: 2000-2014	Germany: 1998-2015	Italy: 2003-2014	Spain: 1999-2015	UK: 2001-2015	Five Big Countries of EU	Czech Republic: 1994-2015	Austria: 2002-2016	Hungary: 1996-2015	Poland: 1999-2015	Slovakia: 1996-2014	Five Countries of Central Europe	Sweden: 1997-2015	Norway: 1996-2015	Denmark: 1994-2009	Finland: 1996-2015	Four Nordic Countries		Argentina: 2003,2005-2014	Brazil: 2006-2015	Peru: 1999-2000,2002-2008,2011-2015	Venezuela: 1996-2013	Chile: 1997-2015	Colombia: 1997-1998,2010-2013	Six Countries of South America	Mexico: 1998,2000,2001,2007,2008,2010,2011,2012	Japan: 1995-2015	Australia: 1998-2015	New Zealand: 2000-2013	USA: 1999-2005,2009-2010
1	IM_Deaths1	Infant deaths at age 0 day	10114	13303	5866	5578	15971	50832	1208	1719	2821	11431	856	18035	1333	954	1115	1082	4484	73351	20327	93522	13756	27960	12670	12034	180269	53913	14249	7960	1491	98970	176583	430203
2	IM_Deaths2	Infant deaths at age 1-6 days	9784	10008	5667	5923	11641	43023	2221	689	3408	8832	1265	16415	1443	1041	970	796	4250	63688	26945	124099	18066	56817	7251	12705	245883	64981	9142	3395	720	31946	110184	419755
3	IM_Deaths3	Infant deaths at age 7-27 days	8800	6927	4780	6269	8473	35249	2056	668	2421	7173	1033	13351	936	643	473	498	2550	51150	18121	67456	12771	27513	5571	10126	141558	44454	9283	2705	500	33145	90087	282795
4	IM_Deaths4	Infant deaths at age 28-364 days	14577	16017	6581	9130	16512	62817	3348	1264	4413	11382	2076	22483	1848	1154	890	1035	4927	90227	33793	128703	37876	57144	13456	22750	293722	98459	30502	6212	1792	82764	219729	603678
5	Deaths3	Deaths at age 1 year	3634	4100	1526	2400	3826	15486	852	373	967	2597	425	5214	526	391	320	291	1528	22228	6539	30710	11671	18007	2654	6441	76022	23285	10001	1651	435	17079	52451	150701
6	Deaths4	Deaths at age 2 years	2300	2392	1017	1484	2139	9332	535	208	585	1557	274	3159	294	229	174	198	895	13386	4411	16508	6024	8129	1924	3135	40131	12207	5789	1034	242	11300	30572	84089
7	Deaths5	Deaths at age 3 years	1752	1930	852	1146	1606	7286	449	168	451	1257	220	2545	251	178	136	183	748	10579	2963	12141	3833	5277	1364	2113	27691	8233	4385	764	154	8367	21903	60173
8	Deaths6	Deaths at age 4 years	1391	1609	762	983	1298	6043	359	131	381	1151	205	2227	202	154	115	155	626	8896	2241	10068	3112	4239	1106	1766	22532	6338	3649	647	137	6749	17520	48948
9	Deaths7	Deaths at age 5-9 years	5408	6436	2926	4006	5234	24010	1736	580	1518	5016	802	9652	929	631	420	718	2698	36360	8688	41505	11558	15883	4491	6861	88986	24777	13293	2475	497	26339	67381	192727
10	Deaths8	Deaths at age 10-14 years	6493	7896	3637	4631	6471	29128	2031	737	1996	6867	902	12533	1155	661	484	785	3085	44746	10789	55678	11266	18441	5280	8389	109843	28908	12882	2694	712	34290	79486	234075
11	Deaths9	Deaths at age 15-19 years	20520	25509	10679	12857	18965	88530	6566	2945	4895	22292	2192	38890	3166	2252	1373	2708	9499	136919	28939	200031	20090	69535	12934	29701	361230	68081	39235	9561	2612	118173	237662	735811
12	Deaths10	Deaths at age 20-24 years	31678	36114	16300	20908	27983	132983	10453	4075	7793	35391	3572	61284	5215	3454	1921	4411	15001	209268	36217	274474	26870	99436	18798	41026	496821	90490	65211	13810	2841	170406	342758	1048847
13	Deaths11	Deaths at age 25-29 years	34934	39143	20266	27057	33334	154734	10907	3942	10069	39301	3816	68035	5467	4003	2451	4717	16638	239407	35962	280366	28958	87307	20721	40311	493625	98311	77044	16163	2548	169117	363183	1096215
14	Deaths12	Deaths at age 30-34 years	45371	55216	26871	37972	46071	211501	13502	4851	14911	49594	5106	87964	6255	4626	3463	5948	20292	319757	38667	295083	30750	74759	24174	37151	500584	108204	98219	19268	3117	204476	433284	1253625
15	Deaths13	Deaths at age 35-39 years	70873	93876	40096	55656	67300	327801	19595	7543	26695	73330	7990	135153	8569	6044	5390	8569	28572	491526	44784	326333	34303	71723	30413	34517	542073	125180	134340	24777	4248	300224	588769	1622368
16	Deaths14	Deaths at age 40-44 years	115040	166526	62752	82175	101943	528436	32634	12632	53328	124976	13430	237000	13040	8497	8719	13864	44120	809556	58242	404242	38818	79267	41293	35896	657758	141119	198845	34067	6248	466150	846429	2313743
17	Deaths15	Deaths at age 45-49 years	184721	273624	94165	119991	147140	819641	56900	21229	92203	217289	21949	409570	21117	12917	13950	22887	70871	1300082	84851	519201	45423	94465	55280	40762	839982	170903	337357	48054	8969	674311	1239594	3379658
18	Deaths16	Deaths at age 50-54 years	275325	393526	136328	167408	212952	1185539	91944	31616	137184	339337	32508	632589	35098	20278	21526	34500	111402	1929530	127985	647751	54156	112309	72669	48823	1063693	208252	548151	67692	12489	888547	1725131	4718354
19	Deaths17	Deaths at age 55-59 years	355381	557953	203772	221852	313005	1651963	133481	44454	181898	431192	44459	835484	53911	28188	31438	46748	160285	2647732	181099	763241	61925	128698	93376	59062	1287401	247004	824411	91098	16774	1082420	2261707	6196840
20	Deaths18	Deaths at age 60-64 years	417939	823920	302713	292355	450430	2287357	183012	63457	219317	505785	55384	1026955	78878	39008	43651	60451	221988	3536300	238633	863449	75197	145381	118297	71824	1512781	291304	1193130	122292	22468	1311851	2941045	7990126
21	Deaths19	Deaths at age 65-69 years	499622	1150655	444692	417491	621306	3133766	237806	83355	263906	589721	67713	1242501	111703	53518	55965	76956	298142	4674409	293861	975548	92388	163365	151784	85269	1762215	333655	1603499	162682	29425	1617166	3746427	10183051
22	Deaths20	Deaths at age 70-74 years	685242	1613761	664994	612495	860361	4436853	305827	110164	332209	748363	85530	1582093	153628	75062	75557	100576	404823	6423769	358213	1106756	113558	183343	186556	104477	2052903	377846	2150710	224113	39542	2150532	4942743	13419415
23	Deaths21	Deaths at age 75-79 years	1003762	2073185	979878	909459	1203451	6169735	358375	148545	393756	930053	101187	1931916	226881	113185	97609	135464	573139	8674790	437821	1207991	132375	193923	213983	119334	2305427	407357	2783342	307819	52440	2832121	6383079	17363296
24	Deaths22	Deaths at age 80-84 years	1297114	2372533	1325585	1175981	1526394	7697607	399816	205507	397192	942505	101598	2046618	316904	155042	115756	166664	754366	10498591	493634	1186004	139873	183058	227559	122903	2353031	388403	3329495	391219	65440	3303987	7478544	20330166
25	Deaths23	Deaths at age 85-89 years	1364605	2409101	1296399	1188793	1503487	7762385	336602	210399	316404	750848	94444	1708697	353929	163356	107278	165229	789792	10260874	433913	943431	121995	140895	194876	95597	1930707	337481	3252686	407701	65314	3136888	7200070	19391651
26	Deaths24	Deaths at age 90-94 years	1030664	1574224	909024	795888	1042066	5351866	150566	143855	151764	393096	27479	866760	247565	110205	69237	102671	529678	6748304	258684	554576	76786	78721	118740	54461	1141968	201729	2238645	275608	42532	2087036	4845550	12735822
27	Deaths25	Deaths at age 95 years and above	532751	609969	425931	334292	461641	2364584	38053	53733	42155	127568	7772	269281	97891	42763	27296	36152	204102	2837967	103243	280769	41074	36766	51786	24776	538414	124679	1104994	118422	17514	988540	2354149	5730530
28	Deaths26	Deaths at age unspecified	0	0	276	0	5	281	0	0	205	0	0	205	0	0	0	0	0	486	8615	38414	2866	1925	10	12857	64687	19253	12636	252	209	2820	35170	100343
			9603	9275	5342	6240	12592	43052	2353	791	2589	6648	1781	14162	1334	818	629	776	3557	60771	26541	117167	43892	64243	8837	23808	284488	97033	24713	4273	926	48685	175630	520889
Other diseases			Other diseases (Chapters: I. - XV., without Neoplasms II.)					P1						P2					P3	P14=P1+P2+P3							P4						P5 New countries	P25=P1+P2+P3+P4+P5
i	Label in WHO Database	Age Category	France: 2000-2014	Germany: 1998-2015	Italy: 2003-2014	Spain: 1999-2015	UK: 2001-2015	Five Big Countries of EU	Czech Republic: 1994-2015	Austria: 2002-2016	Hungary: 1996-2015	Poland: 1999-2015	Slovakia: 1996-2014	Five Countries of Central Europe	Sweden: 1997-2015	Norway: 1996-2015	Denmark: 1994-2009	Finland: 1996-2015	Four Nordic Countries		Argentina: 2003,2005-2014	Brazil: 2006-2015	Peru: 1999-2000,2002-2008,2011-2015	Venezuela: 1996-2013	Chile: 1997-2015	Colombia: 1997-1998,2010-2013	Six Countries of South America	Mexico: 1998,2000,2001,2007,2008,2010,2011,2012	Japan: 1995-2015	Australia: 1998-2015	New Zealand: 2000-2013	USA: 1999-2005,2009-2010
1	IM_Deaths1	Infant deaths at age 0 day	114	139	86	8	68	415	14	9	2	54	9	88	11	13	8	5	37	540	81	598	228	287	44	69	1307	564	193	65	3	1057	1882	3729
2	IM_Deaths2	Infant deaths at age 1-6 days	440	285	203	182	382	1492	46	36	30	182	35	329	56	41	33	34	164	1985	339	1436	656	879	175	207	3692	2309	435	113	24	1797	4678	10355
3	IM_Deaths3	Infant deaths at age 7-27 days	844	457	202	361	525	2389	110	34	125	417	110	796	87	34	43	47	211	3396	979	2619	1006	1638	443	590	7275	3564	1853	183	38	2826	8464	19135
4	IM_Deaths4	Infant deaths at age 28-364 days	3686	2668	2344	2300	5011	16009	869	241	1018	2548	817	5493	482	245	202	239	1168	22670	14774	60358	22712	35183	4414	13097	150538	55721	8362	1801	406	22901	89191	262399
5	Deaths3	Deaths at age 1 year	1367	1631	677	976	1941	6592	362	135	473	831	219	2020	196	141	124	104	565	9177	3114	17284	7519	11826	992	3948	44683	13256	4184	602	157	5699	23898	77758
6	Deaths4	Deaths at age 2 years	729	868	404	533	1065	3599	199	73	196	520	125	1113	115	63	56	67	301	5013	1915	8131	3200	4405	623	1599	19873	5938	2428	326	76	3118	11886	36772
7	Deaths5	Deaths at age 3 years	550	670	308	371	735	2634	128	59	160	372	90	809	85	49	41	48	223	3666	1198	5593	1803	2440	405	956	12395	3538	1719	209	40	2246	7752	23813
8	Deaths6	Deaths at age 4 years	385	534	225	316	557	2017	107	44	127	308	78	664	56	47	25	46	174	2855	844	4443	1459	1778	340	747	9611	2598	1408	193	39	1728	5966	18432
9	Deaths7	Deaths at age 5-9 years	1488	2023	893	1193	2308	7905	518	160	458	1416	298	2850	246	185	97	186	714	11469	3297	16705	5309	5807	1401	2595	35114	9545	4131	781	143	7313	21913	68496
10	Deaths8	Deaths at age 10-14 years	1775	2500	1112	1573	2597	9557	623	190	612	1854	320	3599	338	176	124	221	859	14015	3692	19459	5032	5499	1642	2672	37996	10316	4317	873	163	9524	25193	77204
11	Deaths9	Deaths at age 15-19 years	3234	4936	1905	2697	5228	18000	1112	667	1177	3442	483	6881	536	361	215	356	1468	26349	6523	34277	8546	9415	2748	4453	65962	18185	7552	1691	353	16424	44205	136516
12	Deaths10	Deaths at age 20-24 years	4637	8058	2824	3915	7737	27171	1709	997	1566	5333	664	10269	766	635	298	649	2348	39788	8224	48610	12067	13423	3514	5739	91577	25949	11865	2409	418	27612	68253	199618
13	Deaths11	Deaths at age 25-29 years	6457	11480	4399	6525	10968	39829	2254	1165	2574	8734	884	15611	1029	947	562	831	3369	58809	10868	72275	14217	17883	5300	7428	127971	35936	16998	3350	510	40985	97779	284559
14	Deaths12	Deaths at age 30-34 years	10882	19838	7716	12364	17675	68475	3716	1586	5513	15162	1533	27510	1401	1255	979	1408	5043	101028	14755	105987	15780	22352	7917	8866	175657	48249	27565	4892	834	70105	151645	428330
15	Deaths13	Deaths at age 35-39 years	21261	39746	14173	21702	29588	126470	6988	2737	12664	26998	3221	52608	2423	1911	1945	2866	9145	188223	20169	147907	17896	27643	12140	10220	235975	64505	44500	7825	1325	128725	246880	671078
16	Deaths14	Deaths at age 40-44 years	39198	77198	24940	34232	49542	225110	13808	5177	28214	51702	6162	105063	4438	2969	3796	5611	16814	346987	28715	211049	20577	37477	18847	13279	329944	83333	74414	12691	2333	229299	402070	1079001
17	Deaths15	Deaths at age 45-49 years	63972	129199	37876	48739	74236	354022	26127	9278	48502	95641	10755	190303	8288	4814	6448	10528	30078	574403	43796	292992	24752	51703	27470	18177	458890	110882	132564	19459	3712	357867	624484	1657777
18	Deaths16	Deaths at age 50-54 years	94683	183963	53657	65760	106150	504213	43882	13884	72396	153705	16455	300322	14835	8093	9835	16830	49593	854128	68071	383519	30735	67513	38277	25081	613196	144853	214660	27855	5385	488366	881119	2348443
19	Deaths17	Deaths at age 55-59 years	123113	259553	80141	87762	152440	703009	66686	19647	97907	201100	23952	409292	23890	11362	14234	23885	73371	1185672	100041	469480	36677	82728	51174	33973	774073	180224	325119	38136	7418	602306	1153203	3112948
20	Deaths18	Deaths at age 60-64 years	152717	403945	123866	124529	224019	1029076	96952	29516	125573	249130	31845	533016	37062	16632	20474	31991	106159	1668251	138040	554939	46682	98599	67093	44636	949989	218777	493596	53809	10417	744436	1521035	4139275
21	Deaths19	Deaths at age 65-69 years	200813	609621	198915	200930	326086	1536365	137146	41561	161494	318679	42220	701100	56373	25586	27819	43129	152907	2390372	178759	655474	59638	115205	89860	55970	1154906	255283	714942	77845	14623	954401	2017094	5562372
22	Deaths20	Deaths at age 70-74 years	319387	950254	340552	342038	499286	2451517	195472	61078	221819	453101	58668	990138	86685	41296	41642	61845	231468	3673123	231385	775997	76974	134275	116655	73350	1408636	294316	1079636	121096	22040	1355141	2872229	7953988
23	Deaths21	Deaths at age 75-79 years	549853	1380387	586369	583961	779442	3880012	253023	94703	286467	628099	76174	1338466	145862	70511	59789	93037	369199	5587677	300555	882762	94864	148143	142858	88386	1657568	326079	1607167	190196	33287	1943569	4100298	11345543
24	Deaths22	Deaths at age 80-84 years	808593	1758660	913210	853071	1092383	5425917	309069	148199	312412	697934	82869	1550483	228307	107988	78455	126831	541581	7517981	362037	899787	107165	145896	162642	96311	1773838	320263	2173330	273552	46733	2476105	5289983	14581802
25	Deaths23	Deaths at age 85-89 years	936701	1937240	992230	942411	1158959	5967541	278366	165642	263338	584958	81913	1374217	276122	122580	78154	136202	613058	7954816	336394	735874	98976	116200	148092	78702	1514238	284654	2310638	314993	51050	2536773	5498108	14967162
26	Deaths24	Deaths at age 90-94 years	742624	1334232	740729	663746	830861	4312192	130245	119926	131336	303139	23857	708503	201244	85897	52163	89298	428602	5449297	207993	434907	65472	66825	93487	46613	915297	171529	1640019	229242	35419	1785548	3861757	10226351
27	Deaths25	Deaths at age 95 years and above	378727	529866	354444	282407	354585	1900029	33984	45926	37801	93565	6603	217879	77140	33298	20011	32756	163205	2281113	84443	214909	36151	31100	41226	21422	429251	104167	781820	103053	15214	873973	1878227	4588591
28	Deaths26	Deaths at age unspecified	0	0	59	0	3	62	0	0	35	0	0	35	0	0	0	0	0	97	4847	9852	1494	850	4	4949	21996	7768	2506	130	186	692	11282	33375
Subcategory of the Chapter XVII:
Congenital malformations of the nervous system						Q00-Q07		P1						P2					P3	P14=P1+P2+P3							P4						P5 New countries	P25=P1+P2+P3+P4+P5
i	Label in WHO Database	Age Category	France: 2000-2014	Germany: 1998-2015	Italy: 2003-2014	Spain: 1999-2015	UK: 2001-2015	Five Big Countries of EU	Czech Republic: 1994-2015	Austria: 2002-2016	Hungary: 1996-2015	Poland: 1999-2015	Slovakia: 1996-2014	Five Countries of Central Europe	Sweden: 1997-2015	Norway: 1996-2015	Denmark: 1994-2009	Finland: 1996-2015	Four Nordic Countries		Argentina: 2003,2005-2014	Brazil: 2006-2015	Peru: 1999-2000,2002-2008,2011-2015	Venezuela: 1996-2013	Chile: 1997-2015	Colombia: 1997-1998,2010-2013	Six Countries of South America	Mexico: 1998,2000,2001,2007,2008,2010,2011,2012	Japan: 1995-2015	Australia: 1998-2015	New Zealand: 2000-2013	USA: 1999-2005,2009-2010
1	IM_Deaths1	Infant deaths at age 0 day	373	380	191	135	707	1786	42	68	65	719	36	930	43	42	47	38	170	2886	1197	4546	508	849	1102	394	8596	2698	467	482	76	3266	6989	18471
2	IM_Deaths2	Infant deaths at age 1-6 days	224	183	79	86	263	835	58	7	34	222	28	349	40	28	42	19	129	1313	647	3246	340	931	328	261	5753	1280	169	104	22	1052	2627	9693
3	IM_Deaths3	Infant deaths at age 7-27 days	213	100	66	114	255	748	40	10	31	159	32	272	24	9	16	7	56	1076	327	1647	234	681	163	301	3353	1045	89	109	14	680	1937	6366
4	IM_Deaths4	Infant deaths at age 28-364 days	241	367	172	338	354	1472	161	32	175	438	103	909	65	36	42	29	172	2553	1005	4077	578	2021	600	548	8829	2722	342	140	35	1578	4817	16199
5	Deaths3	Deaths at age 1 year	65	123	53	63	113	417	43	13	46	185	26	313	20	16	12	11	59	789	172	817	111	410	117	114	1741	600	194	40	15	474	1323	3853
6	Deaths4	Deaths at age 2 years	21	83	27	38	63	232	23	13	35	95	16	182	8	10	9	5	32	446	99	434	66	230	70	37	936	328	101	20	13	278	740	2122
7	Deaths5	Deaths at age 3 years	24	56	22	23	46	171	19	8	18	69	11	125	6	5	5	5	21	317	60	270	44	142	45	38	599	202	78	18	6	197	501	1417
8	Deaths6	Deaths at age 4 years	15	44	18	17	28	122	12	4	25	57	8	106	6	2	5	3	16	244	47	215	41	117	39	23	482	154	51	16	4	158	383	1109
9	Deaths7	Deaths at age 5-9 years	58	181	71	80	124	514	56	28	69	192	18	363	30	17	21	27	95	972	177	701	112	381	145	86	1602	526	132	45	14	546	1263	3837
10	Deaths8	Deaths at age 10-14 years	63	164	83	56	100	466	27	26	56	139	8	256	27	18	11	21	77	799	169	562	81	286	117	40	1255	434	88	42	30	438	1032	3086
11	Deaths9	Deaths at age 15-19 years	56	147	80	60	118	461	21	27	50	95	5	198	27	12	10	18	67	726	113	386	36	169	89	31	824	269	86	42	22	386	805	2355
12	Deaths10	Deaths at age 20-24 years	52	114	83	45	109	403	11	23	43	53	3	133	16	5	7	15	43	579	54	253	27	87	50	21	492	184	63	38	17	332	634	1705
13	Deaths11	Deaths at age 25-29 years	55	92	71	41	95	354	6	11	60	43	2	122	19	7	13	14	53	529	33	173	24	56	23	7	316	93	47	42	17	305	504	1349
14	Deaths12	Deaths at age 30-34 years	56	93	85	44	138	416	4	22	31	18	1	76	13	10	6	10	39	531	26	142	13	30	15	10	236	66	33	44	16	269	428	1195
15	Deaths13	Deaths at age 35-39 years	49	89	113	36	169	456	4	12	29	14	2	61	19	7	8	10	44	561	16	120	17	19	14	8	194	46	23	22	11	267	369	1124
16	Deaths14	Deaths at age 40-44 years	52	66	100	19	173	410	3	8	41	17	2	71	12	11	3	8	34	515	9	98	14	21	16	4	162	34	23	37	8	232	334	1011
17	Deaths15	Deaths at age 45-49 years	49	50	93	30	124	346	2	15	26	22	3	68	19	4	8	12	43	457	10	111	16	17	11	4	169	42	19	17	9	214	301	927
18	Deaths16	Deaths at age 50-54 years	36	48	88	26	100	298	4	6	28	11	1	50	12	5	3	15	35	383	10	92	9	13	5	3	132	34	24	16	4	171	249	764
19	Deaths17	Deaths at age 55-59 years	44	41	101	25	58	269	1	8	16	8	0	33	7	3	2	10	22	324	14	100	18	8	2	2	144	32	18	19	4	121	194	662
20	Deaths18	Deaths at age 60-64 years	47	36	85	26	55	249	1	8	12	8	1	30	9	5	1	9	24	303	11	91	15	4	7	2	130	22	28	9	4	106	169	602
21	Deaths19	Deaths at age 65-69 years	37	27	90	31	53	238	3	6	9	4	0	22	3	6	1	7	17	277	11	62	16	7	4	1	101	26	28	14	8	82	158	536
22	Deaths20	Deaths at age 70-74 years	26	24	85	17	45	197	1	5	7	3	0	16	9	6	1	4	20	233	6	64	13	14	4	1	102	30	31	12	3	62	138	473
23	Deaths21	Deaths at age 75-79 years	27	23	63	22	31	166	0	2	6	1	0	9	3	2	0	4	9	184	19	77	12	6	2	1	117	27	32	7	2	66	134	435
24	Deaths22	Deaths at age 80-84 years	25	8	49	10	21	113	0	1	1	1	0	3	2	0	0	1	3	119	19	52	16	5	2	2	96	18	20	10	1	62	111	326
25	Deaths23	Deaths at age 85-89 years	7	6	17	5	12	47	1	3	0	0	0	4	0	1	2	0	3	54	10	48	9	4	0	0	71	11	10	5	0	32	58	183
26	Deaths24	Deaths at age 90-94 years	6	1	9	2	6	24	0	0	0	0	0	0	0	0	0	0	0	24	2	14	5	3	0	0	24	3	2	1	1	9	16	64
27	Deaths25	Deaths at age 95 years and above	2	2	2	0	0	6	1	0	0	0	0	1	0	0	0	0	0	7	4	8	0	16	0	0	28	4	2	1	0	3	10	45
28	Deaths26	Deaths at age unspecified	0	0	0	0	0	0	0	0	0	0	0	0	0	0	0	0	0	0	3	14	14	4	0	9	44	11	0	0	0	2	13	57
